# Supplementary material for: Integrating multi-omics and machine learning to unravel mechanisms of lymph node metastasis in papillary carcinoma with and without thyroiditis
Source: Front Immunol. 2026 Feb 18;17:1708330. doi: 10.3389/fimmu.2026.1708330 (PMC12957244; doi:10.3389/fimmu.2026.1708330)
Supplement: Supplementary file 5 [file Table1.xlsx]

## Sheet: Supplementary table1
Supplementary table1 : clinical information for 260 PTC_blank and 62 PTC_thyroiditis
	PTC_blank	PTC_thyroiditis
n	260	62
pathologic_T (%)
T1	58 (22.3)	22 (35.5)
T2	87 (33.5)	24 (38.7)
T3	97 (37.3)	16 (25.8)
T4	17 ( 6.5)	0 ( 0.0)
TX	1 ( 0.4)	0 ( 0.0)
pathologic_N (%)
N0	95 (36.5)	31 (50.0)
N1	47 (18.1)	5 ( 8.1)
N1a	50 (19.2)	14 (22.6)
N1b	37 (14.2)	9 (14.5)
NX	31 (11.9)	3 ( 4.8)
pathologic_M (%)
M0	156 (60.0)	32 (51.6)
M1	7 ( 2.7)	0 ( 0.0)
MX	97 (37.3)	30 (48.4)
pathologic_stage (%)
Stage I	147 (56.5)	44 (71.0)
Stage II	21 ( 8.1)	5 ( 8.1)
Stage III	61 (23.5)	9 (14.5)
Stage IV	30 (11.5)	4 ( 6.5)
Stage X	1 ( 0.4)	0 ( 0.0)
