# Supplementary material for: Integrating multi-omics and machine learning to unravel mechanisms of lymph node metastasis in papillary carcinoma with and without thyroiditis
Source: Front Immunol. 2026 Feb 18;17:1708330. doi: 10.3389/fimmu.2026.1708330 (PMC12957244; doi:10.3389/fimmu.2026.1708330)
Supplement: Supplementary file 6 [file Table2.xlsx]

## Sheet: Supplementary table2
Supplementary table2 : GSEA enrichment analysis of the DEGs
ID	NES	p.adjust	group	”-log10(p.adjust)“
GOBP_PEPTIDE_CROSS_LINKING	2.60895	1.07224e-05	PTC_blank N1a vs PTC_blank N0	4.96971
GOBP_COLLAGEN_CATABOLIC_PROCESS	2.57475	6.86033e-06	PTC_blank N1a vs PTC_blank N0	5.16365
GOBP_B_CELL_RECEPTOR_SIGNALING_PATHWAY	2.57229	9.628e-08	PTC_blank N1a vs PTC_blank N0	7.01646
GOBP_OVULATION	2.51895	5.38867e-05	PTC_blank N1a vs PTC_blank N0	4.26852
GOBP_COLLAGEN_FIBRIL_ORGANIZATION	2.50768	1.46799e-06	PTC_blank N1a vs PTC_blank N0	5.83328
GOBP_EXTERNAL_ENCAPSULATING_STRUCTURE_ORGANIZATION	2.84851	5.64831e-09	PTC_blank N1b vs PTC_blank N0	8.24808
GOBP_POSITIVE_REGULATION_OF_LEUKOCYTE_CELL_CELL_ADHESION	2.6584	5.64831e-09	PTC_blank N1b vs PTC_blank N0	8.24808
GOBP_POSITIVE_REGULATION_OF_CELL_CELL_ADHESION	2.64644	5.64831e-09	PTC_blank N1b vs PTC_blank N0	8.24808
GOBP_GRANULOCYTE_MIGRATION	2.62294	5.64831e-09	PTC_blank N1b vs PTC_blank N0	8.24808
GOBP_NEUTROPHIL_MIGRATION	2.60697	5.64831e-09	PTC_blank N1b vs PTC_blank N0	8.24808
GOBP_IMMUNOGLOBULIN_PRODUCTION	2.69389	1.02592e-08	PTC_ht N1a vs PTC_ht N0	7.98889
GOBP_POSITIVE_REGULATION_OF_ADAPTIVE_IMMUNE_RESPONSE	2.63985	1.02592e-08	PTC_ht N1a vs PTC_ht N0	7.98889
GOBP_ADAPTIVE_IMMUNE_RESPONSE_BASED_ON_SOMATIC_RECOMBINATION_OF_IMMUNE_RECEPTORS_BUILT_FROM_IMMUNOGLOBULIN_SUPERFAMILY_DOMAINS	2.58881	1.02592e-08	PTC_ht N1a vs PTC_ht N0	7.98889
GOBP_REGULATION_OF_ADAPTIVE_IMMUNE_RESPONSE	2.5734	1.02592e-08	PTC_ht N1a vs PTC_ht N0	7.98889
GOBP_LYMPHOCYTE_MEDIATED_IMMUNITY	2.52854	1.02592e-08	PTC_ht N1a vs PTC_ht N0	7.98889
GOBP_IMMUNOGLOBULIN_PRODUCTION	3.04333	6.20617e-09	PTC_ht N1b vs PTC_ht N0	8.20718
GOBP_ADAPTIVE_IMMUNE_RESPONSE_BASED_ON_SOMATIC_RECOMBINATION_OF_IMMUNE_RECEPTORS_BUILT_FROM_IMMUNOGLOBULIN_SUPERFAMILY_DOMAINS	2.87152	6.20617e-09	PTC_ht N1b vs PTC_ht N0	8.20718
GOBP_B_CELL_MEDIATED_IMMUNITY	2.87077	6.20617e-09	PTC_ht N1b vs PTC_ht N0	8.20718
GOBP_LYMPHOCYTE_MEDIATED_IMMUNITY	2.84672	6.20617e-09	PTC_ht N1b vs PTC_ht N0	8.20718
GOBP_ANTIGEN_PROCESSING_AND_PRESENTATION	2.81988	6.20617e-09	PTC_ht N1b vs PTC_ht N0	8.20718
REACTOME_SYNDECAN_INTERACTIONS	2.83019	2.995e-08	PTC_blank N1a vs PTC_blank N0	4.96971
REACTOME_ELASTIC_FIBRE_FORMATION	2.55672	1.12933e-06	PTC_blank N1a vs PTC_blank N0	5.16365
REACTOME_ANTIGEN_ACTIVATES_B_CELL_RECEPTOR_BCR_LEADING_TO_GENERATION_OF_SECOND_MESSENGERS	2.54562	2.995e-08	PTC_blank N1a vs PTC_blank N0	7.01646
REACTOME_CD22_MEDIATED_BCR_REGULATION	2.53676	2.54232e-07	PTC_blank N1a vs PTC_blank N0	4.26852
REACTOME_MOLECULES_ASSOCIATED_WITH_ELASTIC_FIBRES	2.50045	5.42237e-06	PTC_blank N1a vs PTC_blank N0	5.83328
REACTOME_EXTRACELLULAR_MATRIX_ORGANIZATION	2.8196	1.73286e-08	PTC_blank N1b vs PTC_blank N0	8.24808
REACTOME_DEGRADATION_OF_THE_EXTRACELLULAR_MATRIX	2.53754	1.73286e-08	PTC_blank N1b vs PTC_blank N0	8.24808
REACTOME_NON_INTEGRIN_MEMBRANE_ECM_INTERACTIONS	2.52408	1.73286e-08	PTC_blank N1b vs PTC_blank N0	8.24808
REACTOME_INTERLEUKIN_10_SIGNALING	2.50664	6.87471e-08	PTC_blank N1b vs PTC_blank N0	8.24808
REACTOME_ELASTIC_FIBRE_FORMATION	2.45773	1.01933e-06	PTC_blank N1b vs PTC_blank N0	8.24808
REACTOME_IMMUNOREGULATORY_INTERACTIONS_BETWEEN_A_LYMPHOID_AND_A_NON_LYMPHOID_CELL	2.85579	1.213e-08	PTC_ht N1a vs PTC_ht N0	7.98889
REACTOME_CD22_MEDIATED_BCR_REGULATION	2.78379	1.213e-08	PTC_ht N1a vs PTC_ht N0	7.98889
REACTOME_FCGR_ACTIVATION	2.76654	1.213e-08	PTC_ht N1a vs PTC_ht N0	7.98889
REACTOME_ANTIGEN_ACTIVATES_B_CELL_RECEPTOR_BCR_LEADING_TO_GENERATION_OF_SECOND_MESSENGERS	2.70654	1.213e-08	PTC_ht N1a vs PTC_ht N0	7.98889
REACTOME_ROLE_OF_PHOSPHOLIPIDS_IN_PHAGOCYTOSIS	2.64448	1.213e-08	PTC_ht N1a vs PTC_ht N0	7.98889
REACTOME_ANTIGEN_ACTIVATES_B_CELL_RECEPTOR_BCR_LEADING_TO_GENERATION_OF_SECOND_MESSENGERS	2.93935	6.065e-09	PTC_ht N1b vs PTC_ht N0	8.20718
REACTOME_CD22_MEDIATED_BCR_REGULATION	2.91623	6.065e-09	PTC_ht N1b vs PTC_ht N0	8.20718
REACTOME_ROLE_OF_LAT2_NTAL_LAB_ON_CALCIUM_MOBILIZATION	2.90648	6.065e-09	PTC_ht N1b vs PTC_ht N0	8.20718
REACTOME_IMMUNOREGULATORY_INTERACTIONS_BETWEEN_A_LYMPHOID_AND_A_NON_LYMPHOID_CELL	2.89952	6.065e-09	PTC_ht N1b vs PTC_ht N0	8.20718
REACTOME_FCERI_MEDIATED_CA_2_MOBILIZATION	2.88189	6.065e-09	PTC_ht N1b vs PTC_ht N0	8.20718
