# Supplementary material for: Integrating multi-omics and machine learning to unravel mechanisms of lymph node metastasis in papillary carcinoma with and without thyroiditis
Source: Front Immunol. 2026 Feb 18;17:1708330. doi: 10.3389/fimmu.2026.1708330 (PMC12957244; doi:10.3389/fimmu.2026.1708330)
Supplement: Supplementary file 7 [file Table3.xlsx]

## Sheet: Supplementary table3
Supplementary table3 : The single-cell information in the GSE184362 dataset for downstream analysis after filtering
Sample_ID	Raw_Cells	Cells_after_QC	Median_Genes	Median_UMI	Median_MT
GSM5585102	5917	5914	1244	3331	2.31135
GSM5585103	8970	8970	749	2350	2.55391
GSM5585104	5098	5098	879	2764	0.601579
GSM5585105	7703	7702	1155	3279	2.15044
GSM5585107	7427	7427	755	1835	3.18275
GSM5585108	9670	9668	698	2309.5	2.23261
GSM5585112	4475	4473	1066	2449	1.81416
GSM5585113	2748	2743	1368	3426	2.02593
GSM5585117	10504	10448	1551	3516	4.53586
GSM5585118	14437	14435	1132	2431	3.76238
GSM5585119	10046	10012	1942	5073	3.33848
GSM5585120	7118	7090	1468	3769.5	2.63499
