# Supplementary material for: Integrating multi-omics and machine learning to unravel mechanisms of lymph node metastasis in papillary carcinoma with and without thyroiditis
Source: Front Immunol. 2026 Feb 18;17:1708330. doi: 10.3389/fimmu.2026.1708330 (PMC12957244; doi:10.3389/fimmu.2026.1708330)
Supplement: Supplementary file 8 [file Table4.xlsx]

## Sheet: Supplementary table4
Supplementary table4 : Differentially expressed genes in PTC-blank-LNM and PTC-thyroiditis-LNM, compared to those with PTC without LNM.
gene	baseMean	avg_log2FC	lfcSE	stat	p_val	p_val_adj	cluster	change
MMEL1	28.1196	-1.8263	0.335341	-5.4461	5.14876e-08	5.42886e-05	PTC_blank_N1a VS N0	down
FHAD1-AS1	24.2084	-1.07887	0.321895	-3.35163	0.000803368	0.0255545	PTC_blank_N1a VS N0	down
CLCNKA	240.249	-1.61861	0.33831	-4.78441	1.71491e-06	0.000669671	PTC_blank_N1a VS N0	down
WNT4	304.461	-1.25053	0.304693	-4.10423	4.05657e-05	0.00509196	PTC_blank_N1a VS N0	down
AL445253.1	20.403	-1.00232	0.332566	-3.01391	0.002579	0.0478077	PTC_blank_N1a VS N0	down
AL031602.1	6.81045	-1.16242	0.305883	-3.8002	0.000144578	0.0103281	PTC_blank_N1a VS N0	down
AL590434.2	11.5147	-1.17729	0.38228	-3.07966	0.00207239	0.0433741	PTC_blank_N1a VS N0	down
BMP8A	3249.11	-1.35479	0.411624	-3.29133	0.000997149	0.0291473	PTC_blank_N1a VS N0	down
AL358075.2	4.39044	-1.28689	0.33344	-3.85943	0.000113653	0.009051	PTC_blank_N1a VS N0	down
AL603840.1	437.539	-1.65762	0.405962	-4.0832	4.44201e-05	0.00529825	PTC_blank_N1a VS N0	down
LINC01755	42.1743	-1.8336	0.399948	-4.5846	4.54861e-06	0.00130328	PTC_blank_N1a VS N0	down
C8A	24.9533	-1.76124	0.421051	-4.18297	2.87732e-05	0.00426101	PTC_blank_N1a VS N0	down
OLFM3	15.7359	-1.89335	0.41064	-4.61072	4.01286e-06	0.00122801	PTC_blank_N1a VS N0	down
SLC6A17	43.7763	-1.31729	0.303774	-4.33643	1.44816e-05	0.00283146	PTC_blank_N1a VS N0	down
ECM1	13642.9	-1.31826	0.388212	-3.39572	0.000684475	0.0238031	PTC_blank_N1a VS N0	down
FALEC	19.4799	-1.70436	0.347331	-4.90701	9.24737e-07	0.000451409	PTC_blank_N1a VS N0	down
AL121985.1	11.4483	-1.10487	0.324524	-3.40458	0.000662662	0.0234211	PTC_blank_N1a VS N0	down
PCP4L1	82.0863	-1.29638	0.295723	-4.38377	1.16643e-05	0.00249976	PTC_blank_N1a VS N0	down
MYOC	104.267	-1.65329	0.493442	-3.35053	0.000806575	0.0255545	PTC_blank_N1a VS N0	down
FMN2	20.3039	-1.19171	0.272474	-4.37367	1.22178e-05	0.002538	PTC_blank_N1a VS N0	down
AC141930.2	112.931	-2.1526	0.479266	-4.49145	7.07397e-06	0.00186342	PTC_blank_N1a VS N0	down
MYT1L	4.46044	-1.10861	0.328798	-3.37172	0.000747016	0.0250208	PTC_blank_N1a VS N0	down
GREB1	335.942	-1.1616	0.297147	-3.90917	9.26139e-05	0.00808378	PTC_blank_N1a VS N0	down
CIB4	34.8752	-1.64029	0.369077	-4.44429	8.81821e-06	0.0020528	PTC_blank_N1a VS N0	down
OTX1	8.25043	-1.19401	0.392792	-3.0398	0.00236738	0.046137	PTC_blank_N1a VS N0	down
CTNNA2	14.5258	-1.79054	0.371151	-4.8243	1.40495e-06	0.000578664	PTC_blank_N1a VS N0	down
LRRTM1	140.983	-1.53699	0.400799	-3.83483	0.000125654	0.0095179	PTC_blank_N1a VS N0	down
AC062037.4	7.85659	-1.02828	0.29165	-3.52572	0.000422326	0.0185433	PTC_blank_N1a VS N0	down
CYP4F32P	57.6502	-1.3783	0.31652	-4.35454	1.33346e-05	0.00268321	PTC_blank_N1a VS N0	down
AC073464.1	9.21324	-1.14387	0.376615	-3.03724	0.00238752	0.046194	PTC_blank_N1a VS N0	down
ANKRD20A8P	20.6201	-1.06027	0.335771	-3.15773	0.00159003	0.0380588	PTC_blank_N1a VS N0	down
TEKT4	22.3277	-1.09433	0.308938	-3.54223	0.00039676	0.0179696	PTC_blank_N1a VS N0	down
LINC01789	263.206	-2.40721	0.3784	-6.36154	1.99742e-10	1.67359e-06	PTC_blank_N1a VS N0	down
AC096669.1	16.8614	-1.6063	0.410743	-3.91071	9.20238e-05	0.00805896	PTC_blank_N1a VS N0	down
LINC01886	609.304	-1.6198	0.44129	-3.6706	0.000241983	0.0134982	PTC_blank_N1a VS N0	down
RAB6C-AS1	7.26457	-1.13267	0.347146	-3.2628	0.00110316	0.0309461	PTC_blank_N1a VS N0	down
CACNB4	183.225	-1.30343	0.249767	-5.21859	1.80286e-07	0.000132009	PTC_blank_N1a VS N0	down
KCNJ3	9.3823	-1.76266	0.434606	-4.05575	4.99734e-05	0.00568311	PTC_blank_N1a VS N0	down
AC104088.3	16.4284	-1.10703	0.228589	-4.84287	1.27976e-06	0.000535467	PTC_blank_N1a VS N0	down
PLCD4	39.7133	-1.04576	0.264574	-3.95263	7.72969e-05	0.00727131	PTC_blank_N1a VS N0	down
CT75	11.6422	-1.46151	0.383149	-3.81446	0.00013648	0.0100212	PTC_blank_N1a VS N0	down
NPPC	50.948	-1.86261	0.370723	-5.02427	5.05354e-07	0.000309794	PTC_blank_N1a VS N0	down
OTOS	835.428	-1.0025	0.29591	-3.38784	0.000704465	0.0243576	PTC_blank_N1a VS N0	down
AC011298.1	41.963	-1.94702	0.474614	-4.10232	4.09034e-05	0.00510365	PTC_blank_N1a VS N0	down
KIF1A	251.721	-1.64847	0.358779	-4.59466	4.33459e-06	0.00128382	PTC_blank_N1a VS N0	down
PASK	3936.31	-1.24526	0.28887	-4.3108	1.62666e-05	0.00301963	PTC_blank_N1a VS N0	down
AC131097.2	22.1068	-1.40981	0.286887	-4.91415	8.91683e-07	0.000451409	PTC_blank_N1a VS N0	down
NEU4	14.8971	-1.17143	0.335811	-3.48836	0.000485995	0.0200169	PTC_blank_N1a VS N0	down
FAM240C	132.43	-1.36742	0.309604	-4.41667	1.00235e-05	0.00225829	PTC_blank_N1a VS N0	down
TDGF1	18.1755	-1.02951	0.287376	-3.58246	0.000340379	0.0166464	PTC_blank_N1a VS N0	down
LINC00635	4.45336	-1.44667	0.363306	-3.98195	6.8352e-05	0.00690329	PTC_blank_N1a VS N0	down
HGD	985.648	-1.05555	0.297306	-3.55038	0.000384672	0.0178548	PTC_blank_N1a VS N0	down
KCNAB1	2478.81	-1.17883	0.284008	-4.15069	3.31473e-05	0.00463941	PTC_blank_N1a VS N0	down
AC084212.1	39.9432	-1.20133	0.292443	-4.1079	3.99265e-05	0.00505991	PTC_blank_N1a VS N0	down
ZBBX	4.07171	-1.0145	0.337795	-3.00329	0.00267078	0.0485864	PTC_blank_N1a VS N0	down
AL121981.1	5.35335	-1.11301	0.270368	-4.11667	3.84394e-05	0.00496017	PTC_blank_N1a VS N0	down
PPP2R2C	26.2895	-1.56628	0.336979	-4.648	3.35171e-06	0.00107745	PTC_blank_N1a VS N0	down
SOD3	4220.75	-1.14954	0.275938	-4.16593	3.10085e-05	0.0044423	PTC_blank_N1a VS N0	down
KCTD8	142.494	-1.02906	0.260828	-3.94537	7.96781e-05	0.00737585	PTC_blank_N1a VS N0	down
AC107398.3	7.80767	-1.45654	0.340904	-4.27257	1.93232e-05	0.00338359	PTC_blank_N1a VS N0	down
ETNPPL	31.9371	-1.24945	0.400544	-3.11937	0.00181237	0.0406241	PTC_blank_N1a VS N0	down
AC023424.2	107.389	-1.22498	0.286854	-4.27042	1.95108e-05	0.00338359	PTC_blank_N1a VS N0	down
TDO2	88.0038	-1.06129	0.280938	-3.77764	0.000158318	0.0110113	PTC_blank_N1a VS N0	down
AC116351.1	42.8884	-1.31791	0.305529	-4.31355	1.60657e-05	0.00301435	PTC_blank_N1a VS N0	down
CTNND2	52.9815	-1.27936	0.331864	-3.85506	0.000115701	0.00915878	PTC_blank_N1a VS N0	down
CAPSL	97.7177	-1.46888	0.311104	-4.72151	2.34099e-06	0.000835273	PTC_blank_N1a VS N0	down
UGT3A2	33.1232	-1.29589	0.371702	-3.48637	0.00048963	0.0200725	PTC_blank_N1a VS N0	down
C5orf64	4.31469	-1.04269	0.286612	-3.638	0.000274763	0.0145944	PTC_blank_N1a VS N0	down
AC010623.1	8.26512	-1.09551	0.245691	-4.45887	8.23915e-06	0.0019744	PTC_blank_N1a VS N0	down
SEM1P1	5.66826	-1.29293	0.313388	-4.12566	3.69666e-05	0.00494345	PTC_blank_N1a VS N0	down
MTCO2P22	21.7237	-1.22521	0.378314	-3.23861	0.00120113	0.0325739	PTC_blank_N1a VS N0	down
AC106786.1	18.3815	-1.49614	0.305499	-4.89736	9.7135e-07	0.000457228	PTC_blank_N1a VS N0	down
ACSL6	33.4373	-1.19959	0.298146	-4.02348	5.73438e-05	0.00612779	PTC_blank_N1a VS N0	down
MTCYBP18	21.2236	-1.12167	0.324651	-3.45501	0.000550274	0.0212999	PTC_blank_N1a VS N0	down
SMIM32	22.8537	-2.59267	0.443317	-5.84835	4.96459e-09	9.34762e-06	PTC_blank_N1a VS N0	down
AC034243.1	24.8871	-1.48602	0.317665	-4.67795	2.89753e-06	0.000979218	PTC_blank_N1a VS N0	down
SPINK5	112.201	-1.03012	0.265728	-3.87659	0.000105929	0.00869141	PTC_blank_N1a VS N0	down
LINC02159	28.753	-1.06636	0.305359	-3.49215	0.000479154	0.0198535	PTC_blank_N1a VS N0	down
NSG2	5.97251	-1.06042	0.309227	-3.42926	0.000605239	0.0222823	PTC_blank_N1a VS N0	down
DRD1	7.30264	-1.25607	0.372723	-3.36999	0.00075172	0.0250587	PTC_blank_N1a VS N0	down
AC106795.2	124.447	-1.01655	0.261618	-3.88563	0.000102065	0.00846046	PTC_blank_N1a VS N0	down
NRSN1	59.7896	-2.00516	0.382449	-5.24296	1.58023e-07	0.000119014	PTC_blank_N1a VS N0	down
SCGN	23.2861	-1.3632	0.379635	-3.59083	0.00032963	0.0163677	PTC_blank_N1a VS N0	down
OR2B6	4.05275	-1.22031	0.315314	-3.87013	0.000108776	0.0087686	PTC_blank_N1a VS N0	down
Z98745.2	11.9431	-1.21734	0.406869	-2.99198	0.00277177	0.0496694	PTC_blank_N1a VS N0	down
KCNK17	235.541	-1.60012	0.32467	-4.92846	8.28804e-07	0.00044547	PTC_blank_N1a VS N0	down
KCNK16	67.1519	-2.96504	0.480122	-6.1756	6.59126e-10	2.89576e-06	PTC_blank_N1a VS N0	down
SNAP91	36.7302	-1.40932	0.335338	-4.2027	2.63747e-05	0.00404866	PTC_blank_N1a VS N0	down
POPDC3	21.2058	-2.30774	0.419553	-5.50048	3.78764e-08	4.16009e-05	PTC_blank_N1a VS N0	down
ENPP3	158.309	-1.65185	0.338346	-4.88214	1.04943e-06	0.000476946	PTC_blank_N1a VS N0	down
TARID	9.46699	-1.21762	0.309032	-3.94011	8.14439e-05	0.00747125	PTC_blank_N1a VS N0	down
SAMD5	239.914	-1.30969	0.2853	-4.59056	4.42065e-06	0.00129476	PTC_blank_N1a VS N0	down
RGS17	154.328	-1.04024	0.233929	-4.44683	8.71468e-06	0.00205106	PTC_blank_N1a VS N0	down
PRR18	12.9831	-1.15683	0.244012	-4.74087	2.12803e-06	0.000798326	PTC_blank_N1a VS N0	down
SLC29A4	512.1	-1.42671	0.235206	-6.06579	1.31308e-09	3.84588e-06	PTC_blank_N1a VS N0	down
NPY	44.8306	-2.03562	0.549684	-3.70325	0.000212857	0.0126076	PTC_blank_N1a VS N0	down
NME8	30.7849	-1.4249	0.297505	-4.78948	1.67211e-06	0.00066783	PTC_blank_N1a VS N0	down
AC006970.1	10.142	-1.1037	0.316512	-3.48706	0.00048837	0.0200606	PTC_blank_N1a VS N0	down
CALN1	15.0001	-2.25747	0.392687	-5.74877	8.98926e-09	1.48098e-05	PTC_blank_N1a VS N0	down
TRIM50	20.8522	-1.40555	0.402333	-3.49351	0.000476722	0.0197896	PTC_blank_N1a VS N0	down
AC079760.1	4.79388	-1.12469	0.278376	-4.04019	5.34073e-05	0.00583813	PTC_blank_N1a VS N0	down
SLC26A4-AS1	17140.2	-1.40163	0.379708	-3.69133	0.00022308	0.0128907	PTC_blank_N1a VS N0	down
PRRT4	53.7117	-1.24364	0.310882	-4.00035	6.32478e-05	0.00653809	PTC_blank_N1a VS N0	down
CNTNAP2	83.0632	-1.61207	0.315765	-5.10529	3.3029e-07	0.000229117	PTC_blank_N1a VS N0	down
SHH	12.5965	-1.1776	0.389728	-3.0216	0.00251439	0.0473424	PTC_blank_N1a VS N0	down
TDH	30.9596	-1.04349	0.288483	-3.61715	0.000297863	0.0155171	PTC_blank_N1a VS N0	down
AF131216.3	113.767	-1.52084	0.343833	-4.42321	9.72459e-06	0.00220983	PTC_blank_N1a VS N0	down
SFTPC	53.3415	-1.69134	0.345322	-4.89786	9.68855e-07	0.000457228	PTC_blank_N1a VS N0	down
NEFL	21.6756	-1.46246	0.344122	-4.24983	2.13935e-05	0.00354842	PTC_blank_N1a VS N0	down
AC041005.1	14.101	-1.01201	0.290815	-3.47991	0.000501574	0.0202164	PTC_blank_N1a VS N0	down
UNC5D	132.001	-1.83164	0.360284	-5.08389	3.69779e-07	0.000249933	PTC_blank_N1a VS N0	down
AC079015.1	5.2513	-1.21853	0.298326	-4.08456	4.41599e-05	0.00529825	PTC_blank_N1a VS N0	down
SH3GL2	111.794	-1.67587	0.375202	-4.46659	7.94765e-06	0.00194669	PTC_blank_N1a VS N0	down
LINGO2	73.8531	-1.34032	0.398231	-3.36569	0.000763526	0.0252387	PTC_blank_N1a VS N0	down
CNTFR	241.755	-2.41578	0.451871	-5.34617	8.98359e-08	8.16577e-05	PTC_blank_N1a VS N0	down
TRPM3	67.4223	-1.96629	0.335834	-5.85494	4.7718e-09	9.34762e-06	PTC_blank_N1a VS N0	down
LINC01474	4.57295	-1.04584	0.25804	-4.053	5.05646e-05	0.00569608	PTC_blank_N1a VS N0	down
AL353572.4	27.0396	-1.14458	0.212774	-5.3793	7.47754e-08	7.53983e-05	PTC_blank_N1a VS N0	down
ORM1	20.2885	-1.5068	0.296987	-5.07361	3.90346e-07	0.000257238	PTC_blank_N1a VS N0	down
PROSER2-AS1	123.947	-1.60315	0.282688	-5.67109	1.41889e-08	1.99675e-05	PTC_blank_N1a VS N0	down
BAMBI	123.536	-1.36498	0.239845	-5.69109	1.26231e-08	1.95733e-05	PTC_blank_N1a VS N0	down
AL731537.1	6.88358	-1.51875	0.341843	-4.44284	8.87782e-06	0.0020528	PTC_blank_N1a VS N0	down
HOGA1	51.0107	-1.05502	0.287269	-3.67258	0.000240115	0.0134383	PTC_blank_N1a VS N0	down
CNNM1	13.1273	-1.26026	0.314885	-4.00227	6.27366e-05	0.0065365	PTC_blank_N1a VS N0	down
CYP17A1	36.6681	-1.05861	0.254938	-4.15241	3.28988e-05	0.00463749	PTC_blank_N1a VS N0	down
TECTB	16.615	-1.90175	0.438819	-4.33381	1.46553e-05	0.00284055	PTC_blank_N1a VS N0	down
AL158212.4	4.52444	-1.15226	0.332588	-3.46451	0.00053119	0.0209928	PTC_blank_N1a VS N0	down
ATRNL1	77.1263	-1.10737	0.282073	-3.92583	8.64321e-05	0.00780257	PTC_blank_N1a VS N0	down
C10orf90	23.4335	-2.80685	0.460161	-6.09971	1.06261e-09	3.5013e-06	PTC_blank_N1a VS N0	down
LINC02688	78.1903	-1.47336	0.336753	-4.37521	1.21315e-05	0.002538	PTC_blank_N1a VS N0	down
RASSF10	23.1453	-1.29027	0.347012	-3.71823	0.000200622	0.0122681	PTC_blank_N1a VS N0	down
CALCB	133.689	-1.28622	0.373123	-3.44717	0.0005665	0.0216734	PTC_blank_N1a VS N0	down
CALCA	235.924	-4.53396	0.527029	-8.60287	7.77453e-18	2.04937e-13	PTC_blank_N1a VS N0	down
ABCC8	402.568	-1.50611	0.361817	-4.16263	3.14601e-05	0.00448264	PTC_blank_N1a VS N0	down
ALX4	12.2995	-1.00502	0.324996	-3.09241	0.0019854	0.0424453	PTC_blank_N1a VS N0	down
P2RX3	9.80865	-1.06279	0.259541	-4.09487	4.22403e-05	0.00522748	PTC_blank_N1a VS N0	down
ZP1	8.41979	-1.35883	0.286747	-4.73876	2.15027e-06	0.000798326	PTC_blank_N1a VS N0	down
SCGB2A1	99.4827	-1.35984	0.286601	-4.7447	2.08811e-06	0.000797718	PTC_blank_N1a VS N0	down
AP006333.1	193.777	-1.70884	0.342006	-4.99653	5.83697e-07	0.000327367	PTC_blank_N1a VS N0	down
GPR83	284.904	-1.34327	0.253233	-5.30447	1.12998e-07	9.02615e-05	PTC_blank_N1a VS N0	down
AP001981.2	4.52774	-1.04434	0.27417	-3.8091	0.000139476	0.0101284	PTC_blank_N1a VS N0	down
APOA1	74.0726	-1.05439	0.329128	-3.2036	0.00135723	0.03469	PTC_blank_N1a VS N0	down
TREH	46.0622	-1.09727	0.271334	-4.04397	5.25531e-05	0.00579624	PTC_blank_N1a VS N0	down
KIRREL3	15.7788	-1.61503	0.346523	-4.66066	3.15197e-06	0.00105172	PTC_blank_N1a VS N0	down
LINC02555	1101.22	-1.06094	0.344514	-3.07953	0.00207327	0.0433741	PTC_blank_N1a VS N0	down
NR4A1AS	53.962	-1.00022	0.267469	-3.73959	0.000184317	0.0117642	PTC_blank_N1a VS N0	down
AMHR2	6.44131	-1.27667	0.298837	-4.27213	1.93614e-05	0.00338359	PTC_blank_N1a VS N0	down
INHBC	30.6057	-1.00655	0.271727	-3.70424	0.000212022	0.0126076	PTC_blank_N1a VS N0	down
KIF5A	263.976	-1.08795	0.2891	-3.76322	0.000167742	0.011218	PTC_blank_N1a VS N0	down
TAFA2	713.59	-1.98451	0.313779	-6.32456	2.53959e-10	1.67359e-06	PTC_blank_N1a VS N0	down
AC007424.1	230.024	-2.2055	0.360895	-6.1112	9.88827e-10	3.5013e-06	PTC_blank_N1a VS N0	down
RFX4	7.25323	-1.42487	0.337899	-4.21684	2.4775e-05	0.00388731	PTC_blank_N1a VS N0	down
CUX2	253.328	-2.73832	0.493736	-5.54613	2.92061e-08	3.34727e-05	PTC_blank_N1a VS N0	down
RPH3A	19.3876	-1.16585	0.298893	-3.90057	9.59671e-05	0.00818671	PTC_blank_N1a VS N0	down
MSI1	159.708	-1.68114	0.316537	-5.31102	1.09014e-07	8.98006e-05	PTC_blank_N1a VS N0	down
PIWIL1	974.558	-1.23808	0.356327	-3.47456	0.000511698	0.0204684	PTC_blank_N1a VS N0	down
AC063926.3	455.897	-1.22461	0.409608	-2.9897	0.00279251	0.0498716	PTC_blank_N1a VS N0	down
AC131212.1	7.17985	-1.00601	0.279143	-3.60393	0.000313447	0.0159507	PTC_blank_N1a VS N0	down
LMO7DN	5.80396	-1.24814	0.331509	-3.76501	0.000166542	0.0112039	PTC_blank_N1a VS N0	down
SLC15A1	31.2817	-1.169	0.265649	-4.40053	1.07988e-05	0.00241234	PTC_blank_N1a VS N0	down
AL391261.2	3.68909	-1.13594	0.335687	-3.38392	0.0007146	0.0245912	PTC_blank_N1a VS N0	down
AL157996.2	7.12353	-1.9101	0.359342	-5.31555	1.06335e-07	8.98006e-05	PTC_blank_N1a VS N0	down
PLEKHD1	127.151	-1.51849	0.312664	-4.8566	1.19418e-06	0.000516044	PTC_blank_N1a VS N0	down
SLC25A47	18.0678	-1.67238	0.311228	-5.37349	7.72289e-08	7.53983e-05	PTC_blank_N1a VS N0	down
TMEM179	31.8348	-1.30007	0.365729	-3.55472	0.000378384	0.0176847	PTC_blank_N1a VS N0	down
AC138649.1	18.3892	-1.35337	0.28108	-4.8149	1.47273e-06	0.000597248	PTC_blank_N1a VS N0	down
GOLGA8M	87.1669	-1.3269	0.287282	-4.61879	3.85987e-06	0.00119701	PTC_blank_N1a VS N0	down
PDCD6IPP2	81.3982	-1.38247	0.292823	-4.72118	2.34485e-06	0.000835273	PTC_blank_N1a VS N0	down
AC025678.3	15.8589	-1.36223	0.262894	-5.18166	2.19916e-07	0.000156676	PTC_blank_N1a VS N0	down
PLA2G4F	373.903	-1.24156	0.27892	-4.45133	8.53409e-06	0.00202665	PTC_blank_N1a VS N0	down
CA12	4752.47	-1.05973	0.315425	-3.35971	0.000780257	0.0252984	PTC_blank_N1a VS N0	down
LINC02568	512.709	-1.14386	0.366152	-3.12402	0.00178399	0.0401587	PTC_blank_N1a VS N0	down
CYP11A1	45.0624	-1.19307	0.343872	-3.46951	0.000521406	0.0207304	PTC_blank_N1a VS N0	down
CFAP161	23.1906	-1.21909	0.249587	-4.88443	1.03728e-06	0.000476946	PTC_blank_N1a VS N0	down
FSD2	27.9912	-1.07408	0.259048	-4.14627	3.37934e-05	0.00468839	PTC_blank_N1a VS N0	down
WASIR2	49.5699	-1.26684	0.332275	-3.81262	0.000137501	0.0100626	PTC_blank_N1a VS N0	down
AC120498.3	9.05054	-1.51719	0.327164	-4.6374	3.52817e-06	0.00112051	PTC_blank_N1a VS N0	down
AC120498.1	5.45085	-1.13146	0.322645	-3.50681	0.000453512	0.0193671	PTC_blank_N1a VS N0	down
PERCC1	31.613	-1.32524	0.314046	-4.21988	2.4443e-05	0.00385819	PTC_blank_N1a VS N0	down
AL032819.2	70.8873	-1.18598	0.270807	-4.37941	1.18999e-05	0.00252969	PTC_blank_N1a VS N0	down
AL031710.1	66.3569	-1.32678	0.334635	-3.96487	7.34371e-05	0.00713984	PTC_blank_N1a VS N0	down
AC106820.4	36.6793	-1.08099	0.217281	-4.97508	6.52223e-07	0.000358179	PTC_blank_N1a VS N0	down
IL21R-AS1	18.2399	-1.28598	0.341214	-3.76884	0.000164011	0.0112039	PTC_blank_N1a VS N0	down
QPRT	1292.02	-1.12067	0.270048	-4.14988	3.32644e-05	0.00463941	PTC_blank_N1a VS N0	down
IRX6	56.4553	-1.61278	0.43332	-3.72192	0.000197715	0.0121748	PTC_blank_N1a VS N0	down
MT3	35.6053	-1.22237	0.315068	-3.8797	0.000104586	0.00864228	PTC_blank_N1a VS N0	down
MT1M	259.478	-1.15378	0.282473	-4.08457	4.41591e-05	0.00529825	PTC_blank_N1a VS N0	down
MT1F	6677.93	-1.70184	0.317612	-5.35823	8.40391e-08	7.91168e-05	PTC_blank_N1a VS N0	down
MT1G	11976.1	-2.10488	0.433198	-4.85893	1.18023e-06	0.000516044	PTC_blank_N1a VS N0	down
MT1H	1479.32	-2.58119	0.460534	-5.60478	2.08526e-08	2.62126e-05	PTC_blank_N1a VS N0	down
AC138305.1	4.51999	-1.14089	0.320091	-3.56425	0.000364892	0.0172685	PTC_blank_N1a VS N0	down
AC025284.1	8.34817	-1.39497	0.357205	-3.90524	9.41307e-05	0.00810878	PTC_blank_N1a VS N0	down
AC105411.1	12.1977	-1.21644	0.278523	-4.36746	1.25697e-05	0.00258857	PTC_blank_N1a VS N0	down
ENO3	751.747	-1.01616	0.243635	-4.17082	3.03512e-05	0.00438867	PTC_blank_N1a VS N0	down
ALOX12B	15.4792	-1.09702	0.258805	-4.23877	2.24751e-05	0.00363944	PTC_blank_N1a VS N0	down
AC130324.1	7.98082	-1.02839	0.229638	-4.47832	7.52324e-06	0.00191238	PTC_blank_N1a VS N0	down
AC015849.1	9.68994	-1.16519	0.319464	-3.64734	0.00026497	0.0143127	PTC_blank_N1a VS N0	down
KRT222	64.013	-1.0408	0.319634	-3.25621	0.00112908	0.0313291	PTC_blank_N1a VS N0	down
KRT27	152.717	-1.07949	0.287422	-3.75578	0.000172805	0.0113336	PTC_blank_N1a VS N0	down
KRT14	122.888	-1.35209	0.357368	-3.78346	0.000154662	0.010864	PTC_blank_N1a VS N0	down
NOG	73.8858	-1.00142	0.282345	-3.54681	0.000389922	0.0179583	PTC_blank_N1a VS N0	down
AC005746.2	6.9524	-1.78827	0.40061	-4.46386	8.04965e-06	0.00194669	PTC_blank_N1a VS N0	down
TBX2-AS1	113.607	-1.40022	0.288973	-4.84552	1.26283e-06	0.000535467	PTC_blank_N1a VS N0	down
LINC02875	20.9446	-1.11804	0.250351	-4.4659	7.97346e-06	0.00194669	PTC_blank_N1a VS N0	down
KIF19	94.6897	-1.20265	0.304608	-3.94818	7.87491e-05	0.00736109	PTC_blank_N1a VS N0	down
FOXJ1	195.601	-1.07675	0.343796	-3.13195	0.00173652	0.0396717	PTC_blank_N1a VS N0	down
RNF157	160.93	-1.17928	0.260331	-4.52991	5.90076e-06	0.00163731	PTC_blank_N1a VS N0	down
AC012588.1	13.6553	-1.30253	0.309732	-4.20535	2.60676e-05	0.00404201	PTC_blank_N1a VS N0	down
SLC14A2	159.274	-2.22437	0.373137	-5.96126	2.50299e-09	5.99807e-06	PTC_blank_N1a VS N0	down
AC023421.1	101.445	-2.21667	0.395515	-5.60453	2.08826e-08	2.62126e-05	PTC_blank_N1a VS N0	down
MRO	179.366	-1.056	0.345139	-3.05964	0.00221602	0.044865	PTC_blank_N1a VS N0	down
OLFM2	904.362	-1.00222	0.256223	-3.91153	9.17146e-05	0.00805866	PTC_blank_N1a VS N0	down
DAND5	13.4756	-1.17134	0.234313	-4.99904	5.76173e-07	0.000327367	PTC_blank_N1a VS N0	down
SLC5A5	257.369	-1.40002	0.464879	-3.01158	0.00259895	0.0479079	PTC_blank_N1a VS N0	down
KCNN1	21.3318	-1.41986	0.250476	-5.66865	1.43923e-08	1.99675e-05	PTC_blank_N1a VS N0	down
BNIP3P13	10.3652	-1.12432	0.292443	-3.84458	0.000120757	0.00935663	PTC_blank_N1a VS N0	down
AC008554.1	10.8162	-1.21543	0.306316	-3.9679	7.25099e-05	0.0071239	PTC_blank_N1a VS N0	down
ZNF536	83.3427	-2.50793	0.401992	-6.23877	4.41028e-10	2.3251e-06	PTC_blank_N1a VS N0	down
SLC7A10	31.8925	-1.13454	0.338242	-3.35423	0.000795856	0.025524	PTC_blank_N1a VS N0	down
ATP4A	40.9539	-1.11842	0.31174	-3.58767	0.000333649	0.0164489	PTC_blank_N1a VS N0	down
AD000090.1	64.8198	-1.17155	0.371408	-3.15433	0.00160866	0.0381849	PTC_blank_N1a VS N0	down
COX7A1	1547.76	-1.0641	0.262031	-4.06096	4.88705e-05	0.00562544	PTC_blank_N1a VS N0	down
LRFN1	86.4366	-1.05323	0.210057	-5.01405	5.3295e-07	0.000319285	PTC_blank_N1a VS N0	down
DLL3	39.9475	-1.67261	0.334181	-5.00509	5.5835e-07	0.000327069	PTC_blank_N1a VS N0	down
SELENOV	161.584	-1.70504	0.388637	-4.38723	1.14804e-05	0.00249976	PTC_blank_N1a VS N0	down
ATP1A3	5.97598	-1.33595	0.343496	-3.88927	0.000100545	0.00836077	PTC_blank_N1a VS N0	down
AC243964.3	21.5895	-1.21426	0.249425	-4.86823	1.12602e-06	0.000503085	PTC_blank_N1a VS N0	down
PNMA8C	10.7889	-1.11539	0.283597	-3.933	8.3893e-05	0.00760478	PTC_blank_N1a VS N0	down
SYT3	32.9106	-1.48439	0.302418	-4.9084	9.18211e-07	0.000451409	PTC_blank_N1a VS N0	down
C19orf81	24.3777	-2.21673	0.371108	-5.97327	2.32545e-09	5.99807e-06	PTC_blank_N1a VS N0	down
KLK1	184.481	-1.9676	0.417963	-4.70759	2.50669e-06	0.000869425	PTC_blank_N1a VS N0	down
TNNT1	50.3436	-1.97225	0.436762	-4.51563	6.31281e-06	0.00169601	PTC_blank_N1a VS N0	down
AL049712.1	3.67816	-1.5467	0.332271	-4.65494	3.24079e-06	0.00106247	PTC_blank_N1a VS N0	down
EBF4	1769.75	-1.46105	0.225248	-6.48641	8.7905e-11	1.15859e-06	PTC_blank_N1a VS N0	down
AL118505.1	9.83863	-1.19858	0.35941	-3.33485	0.000853447	0.0263255	PTC_blank_N1a VS N0	down
AL136090.2	17.3943	-1.60624	0.387612	-4.14393	3.41397e-05	0.00471163	PTC_blank_N1a VS N0	down
AL080312.2	18.3514	-1.18473	0.258367	-4.58544	4.53021e-06	0.00130328	PTC_blank_N1a VS N0	down
VSX1	22.2581	-1.08196	0.35375	-3.05856	0.00222407	0.0449497	PTC_blank_N1a VS N0	down
ADIG	34.8157	-1.45294	0.358911	-4.04821	5.16115e-05	0.00574705	PTC_blank_N1a VS N0	down
AL035665.1	13.2885	-1.01464	0.269489	-3.76504	0.000166523	0.0112039	PTC_blank_N1a VS N0	down
LINC01275	13.3814	-1.06181	0.234605	-4.52596	6.01231e-06	0.00165088	PTC_blank_N1a VS N0	down
EDN3	897.117	-1.58623	0.412461	-3.84578	0.000120171	0.00934426	PTC_blank_N1a VS N0	down
GATA5	157.128	-2.12549	0.505789	-4.20233	2.64177e-05	0.00404866	PTC_blank_N1a VS N0	down
COL9A3	780.227	-1.89619	0.319994	-5.92571	3.10944e-09	6.8304e-06	PTC_blank_N1a VS N0	down
EEF1A2	481.042	-1.22534	0.386619	-3.16938	0.00152766	0.0370801	PTC_blank_N1a VS N0	down
TFF3	4533.88	-1.60016	0.402531	-3.97524	7.0309e-05	0.00704694	PTC_blank_N1a VS N0	down
C22orf31	10.3516	-1.12583	0.290531	-3.87509	0.000106584	0.00869141	PTC_blank_N1a VS N0	down
SLC5A1	12.4251	-1.24216	0.379682	-3.27157	0.00106952	0.0304127	PTC_blank_N1a VS N0	down
RFPL2	6.19269	-1.15277	0.272526	-4.22994	2.33758e-05	0.00373446	PTC_blank_N1a VS N0	down
PVALB	31.7565	-1.60831	0.377987	-4.25494	2.09108e-05	0.00353339	PTC_blank_N1a VS N0	down
SCUBE1	331.252	-1.06562	0.251497	-4.2371	2.26429e-05	0.00363944	PTC_blank_N1a VS N0	down
MIOX	330.341	-1.21871	0.285316	-4.27145	1.94207e-05	0.00338359	PTC_blank_N1a VS N0	down
BX842568.4	5.91736	-1.20096	0.332104	-3.61623	0.00029893	0.015542	PTC_blank_N1a VS N0	down
AC136489.1	3.78039	-1.00194	0.332661	-3.01189	0.00259628	0.0479079	PTC_blank_N1a VS N0	down
FAM155B	2046.62	-1.17472	0.276772	-4.24437	2.19205e-05	0.00358992	PTC_blank_N1a VS N0	down
POF1B	58.7962	-1.02152	0.338615	-3.01676	0.00255488	0.0476907	PTC_blank_N1a VS N0	down
DACH2	75.3017	-1.12526	0.317549	-3.54358	0.000394734	0.0179696	PTC_blank_N1a VS N0	down
TCEAL2	846.977	-1.18669	0.291517	-4.07074	4.68633e-05	0.0055148	PTC_blank_N1a VS N0	down
PLP1	79.2893	-1.57658	0.419067	-3.76213	0.000168475	0.011218	PTC_blank_N1a VS N0	down
AL035425.4	103.001	-1.93253	0.331495	-5.82973	5.55174e-09	9.75626e-06	PTC_blank_N1a VS N0	down
IRS4	28.3275	-1.48716	0.394834	-3.76654	0.000165527	0.0112039	PTC_blank_N1a VS N0	down
HS6ST2	1182.87	-1.4499	0.398069	-3.64232	0.000270189	0.0145054	PTC_blank_N1a VS N0	down
PNMA5	5.0365	-1.11684	0.327164	-3.41371	0.000640856	0.0229726	PTC_blank_N1a VS N0	down
AC010970.1	23.5128	-1.56363	0.47431	-3.29665	0.000978467	0.0288506	PTC_blank_N1a VS N0	down
MMEL1	29.5021	-1.90089	0.370871	-5.12548	2.96776e-07	0.000153421	PTC_blank_N1b VS N0	down
AL008733.1	2.80057	-1.13787	0.341675	-3.33027	0.000867622	0.0217099	PTC_blank_N1b VS N0	down
TAS1R1	9.21676	-1.11575	0.326228	-3.42014	0.00062589	0.018244	PTC_blank_N1b VS N0	down
CTRC	21.9032	-1.47308	0.370232	-3.9788	6.92642e-05	0.00542528	PTC_blank_N1b VS N0	down
CLCNKA	254.183	-1.52271	0.374371	-4.0674	4.75415e-05	0.00416561	PTC_blank_N1b VS N0	down
WNT4	306.609	-1.62547	0.336161	-4.83539	1.32882e-06	0.00045194	PTC_blank_N1b VS N0	down
AL445253.1	20.0094	-1.54554	0.374961	-4.12188	3.7579e-05	0.00351547	PTC_blank_N1b VS N0	down
IL22RA1	308.528	-1.07136	0.237245	-4.51586	6.30614e-06	0.00115868	PTC_blank_N1b VS N0	down
AL031602.1	7.16001	-1.04094	0.338841	-3.07206	0.00212589	0.0362166	PTC_blank_N1b VS N0	down
BMP8A	3259.93	-1.85612	0.435708	-4.26002	2.04408e-05	0.00240041	PTC_blank_N1b VS N0	down
EDN2	45.1447	-1.06533	0.227709	-4.6785	2.88981e-06	0.000732311	PTC_blank_N1b VS N0	down
AL358075.2	4.53521	-1.38738	0.372516	-3.72435	0.000195818	0.00977127	PTC_blank_N1b VS N0	down
DIO1	5031.88	-2.04973	0.462777	-4.42919	9.45867e-06	0.00151856	PTC_blank_N1b VS N0	down
LINC01755	44.7545	-1.75233	0.451686	-3.87953	0.000104659	0.00688354	PTC_blank_N1b VS N0	down
OLFM3	15.8422	-2.85798	0.47907	-5.96569	2.436e-09	3.70387e-06	PTC_blank_N1b VS N0	down
ECM1	13971.3	-1.51888	0.424982	-3.57399	0.000351581	0.0134457	PTC_blank_N1b VS N0	down
FALEC	21.3422	-1.24891	0.395104	-3.16096	0.00157249	0.0303555	PTC_blank_N1b VS N0	down
RGS8	170.39	-2.31134	0.432738	-5.3412	9.23356e-08	5.8212e-05	PTC_blank_N1b VS N0	down
LEMD1-DT	3.81911	-1.55595	0.397896	-3.91044	9.21283e-05	0.00647477	PTC_blank_N1b VS N0	down
PROX1-AS1	45.2035	-1.02445	0.346353	-2.95782	0.00309823	0.0439743	PTC_blank_N1b VS N0	down
KCNK2	345.719	-1.50898	0.31601	-4.7751	1.79614e-06	0.000527574	PTC_blank_N1b VS N0	down
MIXL1	27.0286	-1.30924	0.343838	-3.80773	0.00014025	0.00813999	PTC_blank_N1b VS N0	down
MYT1L	4.46511	-1.41941	0.364901	-3.88986	0.000100303	0.00678467	PTC_blank_N1b VS N0	down
EIPR1-IT1	27.9201	-1.0304	0.233209	-4.41838	9.94419e-06	0.0015578	PTC_blank_N1b VS N0	down
LINC01819	27.1317	-1.06098	0.360883	-2.93995	0.0032827	0.0455083	PTC_blank_N1b VS N0	down
OR7E91P	38.2072	-1.00326	0.255299	-3.92976	8.50309e-05	0.00617382	PTC_blank_N1b VS N0	down
CYP4F32P	60.6716	-1.2912	0.351413	-3.6743	0.0002385	0.0109799	PTC_blank_N1b VS N0	down
AC073464.1	9.35362	-1.36923	0.407844	-3.35725	0.000787232	0.0207305	PTC_blank_N1b VS N0	down
SNX18P14	5.19028	-1.58323	0.404206	-3.91689	8.97005e-05	0.00640563	PTC_blank_N1b VS N0	down
ANKRD20A8P	20.3867	-1.53017	0.362222	-4.22441	2.39569e-05	0.00264632	PTC_blank_N1b VS N0	down
TEKT4	22.2241	-1.51589	0.332523	-4.55875	5.14595e-06	0.00103586	PTC_blank_N1b VS N0	down
AC008268.1	6.06334	-1.2486	0.324479	-3.84802	0.000119075	0.00741652	PTC_blank_N1b VS N0	down
LINC01789	286.474	-2.02282	0.435353	-4.64639	3.37793e-06	0.000823706	PTC_blank_N1b VS N0	down
LINC01886	647.256	-1.48625	0.498489	-2.98152	0.00286823	0.0422275	PTC_blank_N1b VS N0	down
RPRM	65.6658	-1.01981	0.272599	-3.74106	0.000183249	0.00945434	PTC_blank_N1b VS N0	down
PTCHD3P2	28.6258	-1.86861	0.446027	-4.18944	2.7964e-05	0.00291457	PTC_blank_N1b VS N0	down
RPL23AP31	3.51057	-1.01395	0.338802	-2.99275	0.00276472	0.0413216	PTC_blank_N1b VS N0	down
CT75	12.0218	-1.6223	0.399983	-4.05593	4.99363e-05	0.00428821	PTC_blank_N1b VS N0	down
AC062015.1	143.428	-1.50972	0.418947	-3.60361	0.000313824	0.0127342	PTC_blank_N1b VS N0	down
NPPC	53.6218	-1.90298	0.4119	-4.62001	3.8373e-06	0.000885594	PTC_blank_N1b VS N0	down
KCNJ13	67.2228	-1.6836	0.362246	-4.64768	3.35689e-06	0.000823706	PTC_blank_N1b VS N0	down
OTOS	831.767	-1.35907	0.328293	-4.1398	3.47609e-05	0.0033754	PTC_blank_N1b VS N0	down
AC011298.1	42.2638	-2.96577	0.534799	-5.54558	2.92984e-08	2.29486e-05	PTC_blank_N1b VS N0	down
AC131097.2	23.8842	-1.07624	0.311616	-3.45373	0.000552898	0.017106	PTC_blank_N1b VS N0	down
ITPR1-DT	25.9078	-1.09389	0.276152	-3.96118	7.45789e-05	0.00568648	PTC_blank_N1b VS N0	down
TDGF1	18.4665	-1.20702	0.334234	-3.61128	0.000304687	0.0125207	PTC_blank_N1b VS N0	down
GPR62	20.4884	-1.05574	0.278466	-3.79128	0.000149871	0.00839127	PTC_blank_N1b VS N0	down
LINC00635	4.72136	-1.3063	0.371915	-3.51237	0.000444134	0.0151893	PTC_blank_N1b VS N0	down
HGD	1025.72	-1.00065	0.331279	-3.02056	0.00252305	0.0394291	PTC_blank_N1b VS N0	down
STXBP5L	256.487	-1.36356	0.382097	-3.56862	0.00035887	0.0135429	PTC_blank_N1b VS N0	down
ALDH1L1	117.454	-1.18448	0.273173	-4.33602	1.45083e-05	0.00198419	PTC_blank_N1b VS N0	down
KBTBD12	8.17506	-1.01458	0.304007	-3.33735	0.000845828	0.0214291	PTC_blank_N1b VS N0	down
KCNAB1	2436.73	-1.82872	0.307911	-5.93913	2.86547e-09	4.11482e-06	PTC_blank_N1b VS N0	down
LINC00881	59.2057	-1.1191	0.313252	-3.57251	0.00035357	0.0134795	PTC_blank_N1b VS N0	down
AC084212.1	40.788	-1.37802	0.325488	-4.23371	2.29869e-05	0.00257513	PTC_blank_N1b VS N0	down
AL121981.1	5.38433	-1.43045	0.310255	-4.61054	4.01615e-06	0.000897194	PTC_blank_N1b VS N0	down
LINC02012	25.0414	-1.18469	0.260058	-4.55549	5.22641e-06	0.00103586	PTC_blank_N1b VS N0	down
PPP2R2C	27.8269	-1.46907	0.382629	-3.83941	0.000123333	0.00750094	PTC_blank_N1b VS N0	down
SOD3	4330.45	-1.25969	0.299954	-4.19961	2.6738e-05	0.00284413	PTC_blank_N1b VS N0	down
GABRG1	28.5027	-1.16133	0.390717	-2.97231	0.00295571	0.0430176	PTC_blank_N1b VS N0	down
AC107398.3	8.36812	-1.20773	0.3667	-3.29352	0.000989415	0.023377	PTC_blank_N1b VS N0	down
KIT	1581.2	-1.342	0.31902	-4.20661	2.59229e-05	0.00278031	PTC_blank_N1b VS N0	down
SLC4A4	1497.96	-1.33606	0.32373	-4.12708	3.67406e-05	0.00347707	PTC_blank_N1b VS N0	down
NPFFR2	48.0648	-1.99709	0.385459	-5.18108	2.20603e-07	0.000118795	PTC_blank_N1b VS N0	down
COL25A1	207.296	-1.2289	0.287481	-4.27474	1.91364e-05	0.00234425	PTC_blank_N1b VS N0	down
AC023424.2	110.695	-1.31748	0.321517	-4.0977	4.17268e-05	0.0037844	PTC_blank_N1b VS N0	down
PLEKHG4B	433.76	-1.08122	0.309384	-3.49475	0.000474505	0.0156441	PTC_blank_N1b VS N0	down
CTNND2	53.613	-1.61824	0.367758	-4.40028	1.08114e-05	0.00166341	PTC_blank_N1b VS N0	down
UGT3A2	32.2831	-2.19796	0.427841	-5.13733	2.78672e-07	0.000147002	PTC_blank_N1b VS N0	down
AC145146.1	5.65677	-1.46698	0.361009	-4.06355	4.83317e-05	0.00422053	PTC_blank_N1b VS N0	down
AC116345.4	14.2111	-1.15095	0.376207	-3.05936	0.00221812	0.0370135	PTC_blank_N1b VS N0	down
MTND6P22	7.6001	-1.48795	0.395423	-3.76292	0.000167938	0.00906235	PTC_blank_N1b VS N0	down
MTCO2P22	22.2792	-1.37187	0.413076	-3.32112	0.000896581	0.0219903	PTC_blank_N1b VS N0	down
ACSL6	35.3483	-1.03332	0.348766	-2.9628	0.00304855	0.0436485	PTC_blank_N1b VS N0	down
FBXL21P	11.388	-1.21551	0.410566	-2.96056	0.00307077	0.0438043	PTC_blank_N1b VS N0	down
SMIM32	24.6291	-2.42917	0.487259	-4.98538	6.18398e-07	0.000275592	PTC_blank_N1b VS N0	down
AC034243.1	26.3191	-1.36793	0.346767	-3.9448	7.98673e-05	0.00588151	PTC_blank_N1b VS N0	down
AC026689.1	12.8625	-1.00273	0.257891	-3.88818	0.000100999	0.00678467	PTC_blank_N1b VS N0	down
INSYN2B	51.8094	-1.39221	0.466495	-2.98442	0.00284119	0.0419892	PTC_blank_N1b VS N0	down
CPLX2	9.27355	-1.49327	0.458797	-3.25475	0.00113493	0.0253112	PTC_blank_N1b VS N0	down
AC106795.2	125.464	-1.25241	0.292392	-4.28331	1.84133e-05	0.00227726	PTC_blank_N1b VS N0	down
SCGB3A1	234.432	-1.20661	0.376712	-3.203	0.00136002	0.027922	PTC_blank_N1b VS N0	down
NRSN1	67.0017	-1.26948	0.429318	-2.95697	0.0031068	0.0439941	PTC_blank_N1b VS N0	down
KCNK17	198.456	-1.61585	0.331271	-4.87772	1.0732e-06	0.00038182	PTC_blank_N1b VS N0	down
KCNK16	71.151	-3.41888	0.562037	-6.08302	1.17938e-09	2.277e-06	PTC_blank_N1b VS N0	down
KHDRBS2-OT1	12.0989	-1.27274	0.383547	-3.31834	0.000905528	0.0221439	PTC_blank_N1b VS N0	down
ENPP3	163.983	-1.8481	0.378171	-4.88694	1.02414e-06	0.00038182	PTC_blank_N1b VS N0	down
AL606970.5	10.1578	-1.37412	0.339838	-4.04346	5.26688e-05	0.00446355	PTC_blank_N1b VS N0	down
DACT2	32.4224	-1.56733	0.435865	-3.59591	0.000323263	0.0130331	PTC_blank_N1b VS N0	down
CYP2W1	45.2769	-1.20508	0.402401	-2.99474	0.0027468	0.0411591	PTC_blank_N1b VS N0	down
SLC29A4	544.323	-1.24273	0.269554	-4.61032	4.02041e-06	0.000897194	PTC_blank_N1b VS N0	down
SOSTDC1	40.8345	-1.34202	0.374243	-3.58597	0.000335833	0.0132934	PTC_blank_N1b VS N0	down
NPY	44.9053	-3.49482	0.604246	-5.78376	7.3048e-09	8.58247e-06	PTC_blank_N1b VS N0	down
AC005165.1	9.19456	-1.55964	0.489884	-3.1837	0.00145407	0.0289268	PTC_blank_N1b VS N0	down
GCK	34.0132	-1.15203	0.290408	-3.96692	7.28068e-05	0.00558359	PTC_blank_N1b VS N0	down
LINC01952	2.60858	-1.28555	0.354147	-3.62999	0.000283432	0.0121899	PTC_blank_N1b VS N0	down
NUPR2	269.092	-1.05717	0.241704	-4.37381	1.22094e-05	0.00176306	PTC_blank_N1b VS N0	down
AC006970.1	10.1386	-1.47628	0.349303	-4.22635	2.37515e-05	0.00263488	PTC_blank_N1b VS N0	down
CALN1	15.617	-2.7248	0.45097	-6.04208	1.52138e-09	2.53014e-06	PTC_blank_N1b VS N0	down
TRIM50	21.4261	-1.59069	0.463355	-3.43297	0.000597	0.0177266	PTC_blank_N1b VS N0	down
SEMA3D	1024.8	-1.79643	0.461997	-3.88841	0.000100904	0.00678467	PTC_blank_N1b VS N0	down
NAT16	105.777	-1.42774	0.430412	-3.31716	0.000909386	0.0221851	PTC_blank_N1b VS N0	down
TSPAN33	1328.68	-1.15727	0.269658	-4.29162	1.77374e-05	0.00226212	PTC_blank_N1b VS N0	down
CPA2	3.4467	-1.13522	0.320645	-3.54043	0.000399482	0.0144014	PTC_blank_N1b VS N0	down
AC078842.2	10.8083	-1.21859	0.373922	-3.25893	0.00111834	0.0250276	PTC_blank_N1b VS N0	down
DGKI	1254.75	-1.00055	0.312884	-3.19784	0.00138461	0.0281889	PTC_blank_N1b VS N0	down
CNTNAP2	86.7263	-1.70124	0.351012	-4.84668	1.25547e-06	0.000432685	PTC_blank_N1b VS N0	down
DPP6	750.469	-1.64339	0.459272	-3.57825	0.000345902	0.013372	PTC_blank_N1b VS N0	down
CSMD1	331.356	-1.23991	0.396795	-3.12482	0.00177912	0.0325685	PTC_blank_N1b VS N0	down
TDH	31.2128	-1.29248	0.305726	-4.22759	2.36206e-05	0.00263166	PTC_blank_N1b VS N0	down
AF131216.3	118.246	-1.62562	0.382076	-4.25471	2.09323e-05	0.00243393	PTC_blank_N1b VS N0	down
FAM167A	3831.64	-1.09682	0.327761	-3.34638	0.000818727	0.0211413	PTC_blank_N1b VS N0	down
SFTPC	58.0065	-1.30651	0.403439	-3.23843	0.00120189	0.0261942	PTC_blank_N1b VS N0	down
UNC5D	143.321	-1.45846	0.419421	-3.47731	0.000506472	0.0162827	PTC_blank_N1b VS N0	down
ZMAT4	275.015	-1.97921	0.487883	-4.05673	4.97654e-05	0.00428779	PTC_blank_N1b VS N0	down
AC018781.1	11.0522	-1.1185	0.324678	-3.44495	0.000571168	0.0174098	PTC_blank_N1b VS N0	down
TRHR	33.8803	-1.38185	0.467448	-2.95616	0.00311497	0.0440458	PTC_blank_N1b VS N0	down
SLC30A8	36.0238	-3.32606	0.547423	-6.07585	1.23329e-09	2.277e-06	PTC_blank_N1b VS N0	down
COLEC10	60.2665	-1.1301	0.248126	-4.55455	5.24985e-06	0.00103586	PTC_blank_N1b VS N0	down
FER1L6	32.2502	-2.41771	0.492147	-4.91258	8.9884e-07	0.000352018	PTC_blank_N1b VS N0	down
AF186192.3	35.6984	-1.15855	0.312707	-3.7049	0.000211472	0.010333	PTC_blank_N1b VS N0	down
SH3GL2	93.5259	-2.19121	0.389373	-5.62753	1.82805e-08	1.52424e-05	PTC_blank_N1b VS N0	down
AL353746.1	22.7243	-1.96659	0.48516	-4.0535	5.04579e-05	0.00431866	PTC_blank_N1b VS N0	down
LINGO2	75.232	-1.61526	0.419431	-3.85109	0.000117595	0.00737539	PTC_blank_N1b VS N0	down
C9orf24	18.2786	-1.01605	0.27939	-3.63669	0.000276168	0.0119571	PTC_blank_N1b VS N0	down
IGFBPL1	659.291	-1.17606	0.3256	-3.61197	0.000303879	0.0125074	PTC_blank_N1b VS N0	down
TRPM3	70.9416	-2.05335	0.377498	-5.43936	5.34727e-08	3.8176e-05	PTC_blank_N1b VS N0	down
DIRAS2	103.324	-1.25845	0.278845	-4.51308	6.38923e-06	0.00116302	PTC_blank_N1b VS N0	down
AL160269.1	5.10413	-1.06803	0.323287	-3.30365	0.000954358	0.0229046	PTC_blank_N1b VS N0	down
HEMGN	3.70541	-1.42785	0.412664	-3.46008	0.000540015	0.0168579	PTC_blank_N1b VS N0	down
AC007066.3	3.71995	-1.1169	0.288694	-3.86881	0.000109366	0.00703205	PTC_blank_N1b VS N0	down
AGAP12P	16.5296	-1.17845	0.291424	-4.04377	5.2598e-05	0.00446355	PTC_blank_N1b VS N0	down
AL731537.1	7.30577	-1.35962	0.370579	-3.66891	0.000243591	0.0111221	PTC_blank_N1b VS N0	down
HOGA1	51.205	-1.35522	0.317332	-4.27069	1.94873e-05	0.00236306	PTC_blank_N1b VS N0	down
CYP17A1	37.6704	-1.12369	0.286181	-3.92651	8.61861e-05	0.00622461	PTC_blank_N1b VS N0	down
TECTB	17.785	-1.71117	0.488814	-3.50066	0.00046411	0.0154879	PTC_blank_N1b VS N0	down
AL158212.4	4.69575	-1.16481	0.385427	-3.02213	0.00251006	0.0393212	PTC_blank_N1b VS N0	down
ATRNL1	77.3435	-1.44981	0.31493	-4.60357	4.153e-06	0.000897194	PTC_blank_N1b VS N0	down
C10orf82	128.267	-1.15964	0.304019	-3.81436	0.000136534	0.00803902	PTC_blank_N1b VS N0	down
C10orf90	26.4612	-1.77312	0.488866	-3.627	0.000286736	0.0122233	PTC_blank_N1b VS N0	down
LINC02688	80.9527	-1.60274	0.36162	-4.4321	9.33185e-06	0.00150756	PTC_blank_N1b VS N0	down
CALCA	258.756	-3.85883	0.619253	-6.23143	4.62196e-10	1.19469e-06	PTC_blank_N1b VS N0	down
ABCC8	401.197	-2.25283	0.384597	-5.85763	4.69513e-09	5.77903e-06	PTC_blank_N1b VS N0	down
USH1C	40.2251	-1.41666	0.429256	-3.30028	0.000965887	0.0230352	PTC_blank_N1b VS N0	down
AC080100.1	14.3997	-1.09985	0.301179	-3.65181	0.000260396	0.0115138	PTC_blank_N1b VS N0	down
SYT13	656.181	-1.3863	0.314587	-4.40672	1.04947e-05	0.00162436	PTC_blank_N1b VS N0	down
P2RX3	10.2182	-1.00185	0.273605	-3.66165	0.000250593	0.011259	PTC_blank_N1b VS N0	down
MYRF	524.804	-1.04496	0.347803	-3.00447	0.00266047	0.0403072	PTC_blank_N1b VS N0	down
SCGB2A1	104.664	-1.27151	0.33234	-3.82594	0.000130274	0.00779474	PTC_blank_N1b VS N0	down
AP006333.1	196.714	-2.29167	0.379579	-6.0374	1.56617e-09	2.53014e-06	PTC_blank_N1b VS N0	down
PYGM	297.813	-1.21555	0.286253	-4.24643	2.17204e-05	0.0024842	PTC_blank_N1b VS N0	down
FAM181B	69.8368	-1.17487	0.255482	-4.59864	4.25264e-06	0.000908448	PTC_blank_N1b VS N0	down
GPR83	303.263	-1.13381	0.29202	-3.88263	0.000103331	0.00684845	PTC_blank_N1b VS N0	down
AP001024.1	8.04835	-1.08957	0.274065	-3.97558	7.02091e-05	0.00548267	PTC_blank_N1b VS N0	down
AP001981.2	4.60322	-1.22355	0.33795	-3.62051	0.000294023	0.0123327	PTC_blank_N1b VS N0	down
APOA1	75.2664	-1.22496	0.374922	-3.26724	0.00108603	0.024691	PTC_blank_N1b VS N0	down
GRIK4	237.425	-1.65671	0.324969	-5.09804	3.43183e-07	0.000173933	PTC_blank_N1b VS N0	down
AP004782.1	8.87931	-1.18603	0.299518	-3.9598	7.50112e-05	0.00570261	PTC_blank_N1b VS N0	down
AC010198.1	4.9113	-1.01802	0.247907	-4.10648	4.01743e-05	0.00368236	PTC_blank_N1b VS N0	down
KRT78	51.9801	-1.6736	0.381109	-4.39139	1.12627e-05	0.00169255	PTC_blank_N1b VS N0	down
AC007424.1	256.532	-1.49849	0.408163	-3.6713	0.000241321	0.0110793	PTC_blank_N1b VS N0	down
RFX4	7.48707	-1.58426	0.375231	-4.22208	2.42053e-05	0.00266238	PTC_blank_N1b VS N0	down
WSCD2	785.804	-1.79443	0.433222	-4.14207	3.44191e-05	0.00336994	PTC_blank_N1b VS N0	down
CUX2	280.982	-2.01528	0.565246	-3.56531	0.000363426	0.0136143	PTC_blank_N1b VS N0	down
RPH3A	19.929	-1.26174	0.351777	-3.58675	0.000334819	0.0132807	PTC_blank_N1b VS N0	down
SRRM4	31.9524	-1.92612	0.456602	-4.21839	2.46057e-05	0.00268358	PTC_blank_N1b VS N0	down
MSI1	173.614	-1.29303	0.351761	-3.67588	0.00023703	0.0109798	PTC_blank_N1b VS N0	down
AC063926.3	465.579	-1.41746	0.450811	-3.14425	0.00166511	0.0313929	PTC_blank_N1b VS N0	down
LINC01257	26.004	-2.22895	0.399393	-5.58085	2.39346e-08	1.93332e-05	PTC_blank_N1b VS N0	down
AL138999.1	9.59765	-1.01126	0.265605	-3.80737	0.000140453	0.00813999	PTC_blank_N1b VS N0	down
CNMD	394.807	-1.97757	0.520578	-3.79881	0.000145395	0.00827866	PTC_blank_N1b VS N0	down
HS6ST3	241.511	-1.36109	0.337514	-4.03268	5.51448e-05	0.00456854	PTC_blank_N1b VS N0	down
CPNE6	13.2066	-1.0883	0.336491	-3.23425	0.00121963	0.0264693	PTC_blank_N1b VS N0	down
RDH12	72.1253	-1.34846	0.2657	-5.07512	3.87258e-07	0.000188865	PTC_blank_N1b VS N0	down
AL157996.2	7.67256	-1.66837	0.40007	-4.17019	3.04344e-05	0.00308498	PTC_blank_N1b VS N0	down
PLEKHD1	132.935	-1.53995	0.350403	-4.3948	1.10877e-05	0.00167903	PTC_blank_N1b VS N0	down
AC005225.2	4.15576	-1.18505	0.298138	-3.97484	7.04263e-05	0.00548307	PTC_blank_N1b VS N0	down
FAM181A-AS1	17.5618	-1.40488	0.308593	-4.55254	5.30022e-06	0.00103754	PTC_blank_N1b VS N0	down
FAM181A	130.166	-1.20713	0.254199	-4.74877	2.04658e-06	0.000551041	PTC_blank_N1b VS N0	down
TMEM179	33.2401	-1.29548	0.404576	-3.20207	0.00136445	0.0279685	PTC_blank_N1b VS N0	down
MAGEL2	64.2251	-1.00476	0.291543	-3.44635	0.000568216	0.0173403	PTC_blank_N1b VS N0	down
GABRB3	740.118	-1.23459	0.335979	-3.67461	0.000238209	0.0109799	PTC_blank_N1b VS N0	down
GABRA5	10.9791	-1.41546	0.394283	-3.58997	0.000330717	0.0131624	PTC_blank_N1b VS N0	down
GOLGA8M	91.4365	-1.25914	0.327353	-3.84644	0.000119848	0.00742623	PTC_blank_N1b VS N0	down
FAM189A1	279.076	-1.03108	0.332129	-3.10444	0.00190638	0.0339144	PTC_blank_N1b VS N0	down
LINC02249	7.42959	-1.21601	0.357989	-3.39678	0.000681849	0.0189918	PTC_blank_N1b VS N0	down
AC090515.2	8.56796	-1.01973	0.245536	-4.15307	3.28045e-05	0.00323638	PTC_blank_N1b VS N0	down
LINC02568	525.731	-1.25636	0.383121	-3.27928	0.00104072	0.024126	PTC_blank_N1b VS N0	down
IGDCC3	194.053	-1.14895	0.293705	-3.9119	9.15721e-05	0.00646709	PTC_blank_N1b VS N0	down
TMC3-AS1	35.2612	-1.18936	0.252256	-4.71488	2.41857e-06	0.000621563	PTC_blank_N1b VS N0	down
TMC3	59.8174	-1.17655	0.269315	-4.36868	1.25003e-05	0.00179504	PTC_blank_N1b VS N0	down
LINC01586	70.5388	-1.70433	0.344797	-4.94301	7.69271e-07	0.000320382	PTC_blank_N1b VS N0	down
AC124248.1	69.9827	-1.00933	0.228684	-4.41366	1.0164e-05	0.00158264	PTC_blank_N1b VS N0	down
WASIR2	50.6871	-1.46524	0.376397	-3.8928	9.9092e-05	0.00678467	PTC_blank_N1b VS N0	down
PDIA2	7.31887	-1.20562	0.362511	-3.32574	0.000881836	0.0218331	PTC_blank_N1b VS N0	down
PERCC1	33.8476	-1.06306	0.34506	-3.08081	0.00206438	0.0354938	PTC_blank_N1b VS N0	down
AL032819.2	72.0773	-1.413	0.296513	-4.7654	1.88476e-06	0.000533889	PTC_blank_N1b VS N0	down
AL031710.1	66.6311	-1.79637	0.373806	-4.80562	1.54272e-06	0.000486296	PTC_blank_N1b VS N0	down
IL21R-AS1	18.7809	-1.42187	0.359149	-3.95899	7.52669e-05	0.00570528	PTC_blank_N1b VS N0	down
QPRT	1332	-1.17588	0.309309	-3.80164	0.000143743	0.00822005	PTC_blank_N1b VS N0	down
IRX6	59.6931	-1.52382	0.47405	-3.21447	0.00130687	0.0273393	PTC_blank_N1b VS N0	down
MT3	36.3225	-1.43187	0.359085	-3.98755	6.67589e-05	0.00528666	PTC_blank_N1b VS N0	down
MT1F	7019.82	-1.70937	0.359511	-4.75471	1.98728e-06	0.00054646	PTC_blank_N1b VS N0	down
MT1G	12551.4	-2.33118	0.477069	-4.88645	1.02669e-06	0.00038182	PTC_blank_N1b VS N0	down
MT1H	1576.54	-2.63941	0.504587	-5.23082	1.68756e-07	9.69332e-05	PTC_blank_N1b VS N0	down
AC026461.4	4.20434	-1.06347	0.36284	-2.93097	0.00337903	0.046066	PTC_blank_N1b VS N0	down
AC026469.1	4.93016	-1.18456	0.349701	-3.38736	0.000705678	0.0192604	PTC_blank_N1b VS N0	down
AC092127.2	3.99265	-1.16795	0.360435	-3.24039	0.00119365	0.0261056	PTC_blank_N1b VS N0	down
C16orf74	215.837	-1.19814	0.253334	-4.7295	2.25077e-06	0.000593653	PTC_blank_N1b VS N0	down
AC018695.6	9.34622	-1.31463	0.338306	-3.88593	0.00010194	0.00678467	PTC_blank_N1b VS N0	down
AC110749.1	9.31792	-1.45512	0.338529	-4.29836	1.72069e-05	0.00221276	PTC_blank_N1b VS N0	down
HAP1	110.019	-1.24761	0.278148	-4.48543	7.27662e-06	0.0012456	PTC_blank_N1b VS N0	down
AC005746.2	7.61391	-1.3416	0.445325	-3.01264	0.00258984	0.0398466	PTC_blank_N1b VS N0	down
TBX2-AS1	117.141	-1.56035	0.314017	-4.96899	6.73023e-07	0.000289938	PTC_blank_N1b VS N0	down
TCAM1P	8.5844	-1.04189	0.301816	-3.45206	0.000556334	0.0171806	PTC_blank_N1b VS N0	down
SOX9-AS1	41.8146	-1.1338	0.270612	-4.18976	2.79256e-05	0.00291457	PTC_blank_N1b VS N0	down
SDK2	320.438	-1.07465	0.256885	-4.18339	2.87188e-05	0.00294573	PTC_blank_N1b VS N0	down
KIF19	97.2715	-1.31854	0.347229	-3.79732	0.000146266	0.00830922	PTC_blank_N1b VS N0	down
GRIN2C	1051.87	-1.10924	0.374839	-2.95925	0.0030839	0.0439188	PTC_blank_N1b VS N0	down
FOXJ1	199.779	-1.20619	0.400157	-3.0143	0.00257577	0.0397959	PTC_blank_N1b VS N0	down
LINC01978	6.01552	-1.16501	0.30778	-3.78521	0.000153579	0.0085554	PTC_blank_N1b VS N0	down
DCXR-DT	3.54304	-1.21994	0.352545	-3.46037	0.000539425	0.0168579	PTC_blank_N1b VS N0	down
ASXL3	82.81	-1.01851	0.350578	-2.90523	0.0036698	0.0483964	PTC_blank_N1b VS N0	down
SLC14A2	129.155	-1.87129	0.388726	-4.81389	1.48017e-06	0.000481287	PTC_blank_N1b VS N0	down
MRO	180.424	-1.33225	0.381005	-3.49668	0.000471092	0.0155913	PTC_blank_N1b VS N0	down
AC090398.2	7.6758	-1.04295	0.226546	-4.60371	4.15026e-06	0.000897194	PTC_blank_N1b VS N0	down
NWD1	86.4493	-1.07737	0.33439	-3.22189	0.00127348	0.0270343	PTC_blank_N1b VS N0	down
SLC5A5	265.446	-1.55217	0.516838	-3.0032	0.00267159	0.0404068	PTC_blank_N1b VS N0	down
AC008554.1	11.3001	-1.17336	0.355139	-3.30393	0.000953381	0.0229024	PTC_blank_N1b VS N0	down
ZNF536	90.738	-2.12674	0.451152	-4.71402	2.42873e-06	0.000621563	PTC_blank_N1b VS N0	down
AC008738.2	4.65622	-1.0429	0.3516	-2.96616	0.00301548	0.0433393	PTC_blank_N1b VS N0	down
HAMP	60.9941	-1.39064	0.288407	-4.82181	1.42265e-06	0.000477566	PTC_blank_N1b VS N0	down
AD000090.1	64.5274	-1.64486	0.405412	-4.05726	4.96518e-05	0.00428779	PTC_blank_N1b VS N0	down
DLL3	41.923	-1.70212	0.372645	-4.56768	4.93147e-06	0.00101975	PTC_blank_N1b VS N0	down
SELENOV	167.014	-1.96959	0.425794	-4.62569	3.73346e-06	0.000874854	PTC_blank_N1b VS N0	down
FCGBP	29424.3	-1.07641	0.216466	-4.97263	6.60495e-07	0.000289364	PTC_blank_N1b VS N0	down
RSPH6A	282.034	-1.00711	0.273284	-3.68521	0.000228511	0.0108475	PTC_blank_N1b VS N0	down
PNMA8C	11.3151	-1.01111	0.321915	-3.14091	0.00168423	0.031619	PTC_blank_N1b VS N0	down
C19orf81	26.8594	-1.65894	0.416289	-3.98507	6.74601e-05	0.00531619	PTC_blank_N1b VS N0	down
KLK1	199.759	-1.63358	0.477493	-3.42115	0.000623574	0.0182332	PTC_blank_N1b VS N0	down
MIMT1	3.0386	-1.35514	0.328086	-4.13045	3.6206e-05	0.00347707	PTC_blank_N1b VS N0	down
AL049712.1	4.00354	-1.14855	0.365124	-3.14565	0.00165718	0.0313165	PTC_blank_N1b VS N0	down
EBF4	1909.37	-1.13553	0.271385	-4.18422	2.86151e-05	0.00294573	PTC_blank_N1b VS N0	down
CPXM1	1513.29	-1.26614	0.34149	-3.7077	0.000209149	0.0102582	PTC_blank_N1b VS N0	down
GFRA4	30.7729	-1.01266	0.295633	-3.4254	0.000613894	0.0180113	PTC_blank_N1b VS N0	down
AL118505.1	9.93414	-1.50073	0.411607	-3.64603	0.000266325	0.0116452	PTC_blank_N1b VS N0	down
AL136090.2	18.2538	-1.6062	0.428248	-3.75064	0.000176387	0.00932362	PTC_blank_N1b VS N0	down
AL080312.2	19.0369	-1.19872	0.289474	-4.14105	3.45722e-05	0.00337216	PTC_blank_N1b VS N0	down
VSX1	22.8822	-1.15599	0.389256	-2.96974	0.00298048	0.0430629	PTC_blank_N1b VS N0	down
ADIG	36.1547	-1.54075	0.398969	-3.86183	0.000112542	0.00718265	PTC_blank_N1b VS N0	down
LINC01275	13.5093	-1.30565	0.280421	-4.65603	3.22364e-06	0.000808977	PTC_blank_N1b VS N0	down
RBBP8NL	399.162	-1.10127	0.192296	-5.72698	1.02236e-08	1.14896e-05	PTC_blank_N1b VS N0	down
GATA5	166.926	-2.11103	0.55879	-3.77787	0.000158178	0.00871766	PTC_blank_N1b VS N0	down
COL9A3	827.318	-1.84918	0.354804	-5.21182	1.87001e-07	0.000105079	PTC_blank_N1b VS N0	down
CHRNA4	101.336	-1.61729	0.437099	-3.70005	0.000215554	0.0104669	PTC_blank_N1b VS N0	down
TFF3	4679.16	-1.84043	0.45234	-4.06869	4.72783e-05	0.00415663	PTC_blank_N1b VS N0	down
CECR2	105.581	-1.13807	0.304756	-3.73437	0.000188183	0.0094976	PTC_blank_N1b VS N0	down
TUBA3FP	4.05876	-1.10425	0.309444	-3.5685	0.000359034	0.0135429	PTC_blank_N1b VS N0	down
C22orf31	10.7181	-1.13786	0.324144	-3.51035	0.000447519	0.0152324	PTC_blank_N1b VS N0	down
EMID1	1859.35	-1.29611	0.241882	-5.35843	8.39462e-08	5.4246e-05	PTC_blank_N1b VS N0	down
Z73420.2	3.03221	-1.59928	0.366615	-4.3623	1.28702e-05	0.00182785	PTC_blank_N1b VS N0	down
SCUBE1	344.479	-1.02594	0.288065	-3.56149	0.000368755	0.0137145	PTC_blank_N1b VS N0	down
ADM2	1317.26	-1.23398	0.257395	-4.79409	1.63412e-06	0.000496927	PTC_blank_N1b VS N0	down
MIOX	333.676	-1.53389	0.318721	-4.81263	1.48959e-06	0.000481287	PTC_blank_N1b VS N0	down
LINC02595	13.9485	-1.11792	0.346987	-3.22179	0.0012739	0.0270343	PTC_blank_N1b VS N0	down
TCEAL5	35.8053	-1.21438	0.396279	-3.06444	0.00218075	0.0367299	PTC_blank_N1b VS N0	down
AL035425.4	107.731	-2.10038	0.372264	-5.64217	1.67916e-08	1.44676e-05	PTC_blank_N1b VS N0	down
IRS4	29.4631	-1.55957	0.426226	-3.65903	0.000253171	0.0113217	PTC_blank_N1b VS N0	down
AC016925.3	6.60847	-1.14371	0.342975	-3.33469	0.00085394	0.0214714	PTC_blank_N1b VS N0	down
PNMA5	5.09087	-1.35385	0.357832	-3.78349	0.000154648	0.00857796	PTC_blank_N1b VS N0	down
AC010970.1	23.3256	-2.46486	0.549388	-4.48656	7.23814e-06	0.0012456	PTC_blank_N1b VS N0	down
MTND1P23	75.2207	-2.43772	0.53989	-4.51521	6.32549e-06	0.00188933	PTC_thyroiditis_N1a VS N0	down
MTND2P28	15233.3	-2.18049	0.535265	-4.07367	4.62772e-05	0.00632019	PTC_thyroiditis_N1a VS N0	down
MTCO1P12	12555.9	-2.16845	0.525568	-4.12591	3.69269e-05	0.00549799	PTC_thyroiditis_N1a VS N0	down
MTCO2P12	142.635	-2.24691	0.452038	-4.97063	6.67374e-07	0.000536321	PTC_thyroiditis_N1a VS N0	down
MTATP8P1	27.654	-2.69423	0.61169	-4.40456	1.05996e-05	0.00268419	PTC_thyroiditis_N1a VS N0	down
MTATP6P1	57271.4	-1.93816	0.523886	-3.69959	0.00021595	0.0157201	PTC_thyroiditis_N1a VS N0	down
MTCO3P12	246.648	-1.5719	0.493918	-3.18251	0.00146002	0.044859	PTC_thyroiditis_N1a VS N0	down
FNDC10	1620.41	-1.04596	0.3279	-3.18988	0.00142333	0.0444855	PTC_thyroiditis_N1a VS N0	down
AL691432.4	141.715	-1.11521	0.306041	-3.644	0.000268435	0.0180504	PTC_thyroiditis_N1a VS N0	down
MMEL1	48.34	-2.82127	0.624866	-4.515	6.33158e-06	0.00188933	PTC_thyroiditis_N1a VS N0	down
PRDM16-DT	625.14	-1.21302	0.381786	-3.17722	0.00148695	0.0451473	PTC_thyroiditis_N1a VS N0	down
LINC01714	7.47356	-1.9222	0.602816	-3.1887	0.00142912	0.0444855	PTC_thyroiditis_N1a VS N0	down
RBP7	868.291	-1.51638	0.314232	-4.82566	1.39539e-06	0.000846846	PTC_thyroiditis_N1a VS N0	down
CLCNKB	634.878	-1.56891	0.476232	-3.29441	0.000986268	0.0369719	PTC_thyroiditis_N1a VS N0	down
MT1XP1	33.3671	-1.77186	0.509268	-3.47924	0.000502844	0.0249827	PTC_thyroiditis_N1a VS N0	down
RAP1GAP	12139.3	-1.50236	0.373519	-4.02218	5.76615e-05	0.00720945	PTC_thyroiditis_N1a VS N0	down
WNT4	519.449	-2.53958	0.589485	-4.30813	1.64638e-05	0.0034517	PTC_thyroiditis_N1a VS N0	down
AL445253.1	34.149	-2.66396	0.623577	-4.27206	1.93676e-05	0.00372734	PTC_thyroiditis_N1a VS N0	down
ID3	9528.01	-1.30664	0.330688	-3.95129	7.77317e-05	0.00852685	PTC_thyroiditis_N1a VS N0	down
MDS2	88.7779	-1.58569	0.426127	-3.72115	0.000198314	0.015179	PTC_thyroiditis_N1a VS N0	down
TENT5B	320.808	-1.19949	0.366506	-3.27277	0.001065	0.0382371	PTC_thyroiditis_N1a VS N0	down
AL138787.1	8.76264	-1.36211	0.423736	-3.21453	0.00130659	0.0426205	PTC_thyroiditis_N1a VS N0	down
BMP8A	8672.28	-3.8813	0.714467	-5.43245	5.55869e-08	0.000110266	PTC_thyroiditis_N1a VS N0	down
FOXO6-AS1	22.0017	-1.20762	0.3827	-3.15552	0.00160214	0.0470795	PTC_thyroiditis_N1a VS N0	down
DIO1	10023.4	-2.85116	0.746507	-3.81933	0.000133814	0.0115829	PTC_thyroiditis_N1a VS N0	down
MROH7	99.4778	-1.27921	0.407668	-3.13787	0.00170177	0.0486531	PTC_thyroiditis_N1a VS N0	down
UOX	34.2989	-1.62564	0.431461	-3.76776	0.00016472	0.0131051	PTC_thyroiditis_N1a VS N0	down
WDR63	98.7031	-1.17869	0.268571	-4.38876	1.14e-05	0.00282591	PTC_thyroiditis_N1a VS N0	down
VAV3-AS1	13.6443	-2.36994	0.608605	-3.89406	9.8581e-05	0.0096173	PTC_thyroiditis_N1a VS N0	down
GPR61	143.342	-2.33785	0.498639	-4.68847	2.75254e-06	0.00132437	PTC_thyroiditis_N1a VS N0	down
SLC6A17	104.074	-3.06474	0.599842	-5.10925	3.23439e-07	0.000384957	PTC_thyroiditis_N1a VS N0	down
TNN	147.057	-1.93545	0.613843	-3.15301	0.00161595	0.0470795	PTC_thyroiditis_N1a VS N0	down
RGS8	839.85	-2.88728	0.804328	-3.58968	0.000331083	0.0202256	PTC_thyroiditis_N1a VS N0	down
LMOD1	1569.98	-1.22583	0.373574	-3.28135	0.0010331	0.0377942	PTC_thyroiditis_N1a VS N0	down
GPR37L1	62.7871	-2.25528	0.575812	-3.9167	8.977e-05	0.00925059	PTC_thyroiditis_N1a VS N0	down
FMOD	6597.24	-1.26166	0.37415	-3.37206	0.000746092	0.0317142	PTC_thyroiditis_N1a VS N0	down
PROX1-AS1	70.0129	-1.79661	0.525359	-3.41978	0.000626715	0.028308	PTC_thyroiditis_N1a VS N0	down
HHIPL2	125.937	-2.87593	0.688327	-4.17815	2.93891e-05	0.00482467	PTC_thyroiditis_N1a VS N0	down
TRIM58	1938.43	-1.71249	0.400516	-4.2757	1.90537e-05	0.00372734	PTC_thyroiditis_N1a VS N0	down
OR2W3	169.646	-1.64507	0.406797	-4.04395	5.25573e-05	0.00691375	PTC_thyroiditis_N1a VS N0	down
OR2T8	16.9912	-1.61198	0.449147	-3.58898	0.000331975	0.0202256	PTC_thyroiditis_N1a VS N0	down
AC105450.1	22.1793	-2.42457	0.601219	-4.03275	5.51271e-05	0.00705509	PTC_thyroiditis_N1a VS N0	down
TPO	118997	-3.50726	0.66229	-5.29566	1.18587e-07	0.00018819	PTC_thyroiditis_N1a VS N0	down
AC141930.2	244.787	-4.52865	0.846106	-5.35234	8.68233e-08	0.00015898	PTC_thyroiditis_N1a VS N0	down
MYT1L	6.54966	-1.98975	0.596662	-3.3348	0.000853606	0.0338091	PTC_thyroiditis_N1a VS N0	down
EIPR1-IT1	35.6093	-1.30915	0.361016	-3.62629	0.000287523	0.0188545	PTC_thyroiditis_N1a VS N0	down
AC108488.3	183.661	-1.03899	0.305788	-3.39773	0.000679482	0.0299956	PTC_thyroiditis_N1a VS N0	down
COLEC11	411.115	-2.43021	0.462081	-5.25927	1.44632e-07	0.000208664	PTC_thyroiditis_N1a VS N0	down
CYS1	1216.78	-1.73701	0.545944	-3.18167	0.00146427	0.044859	PTC_thyroiditis_N1a VS N0	down
FAM166C	113.165	-1.9089	0.489091	-3.90295	9.50285e-05	0.00942907	PTC_thyroiditis_N1a VS N0	down
CIB4	133.992	-4.2561	0.810105	-5.25377	1.49021e-07	0.000208664	PTC_thyroiditis_N1a VS N0	down
KCNK3	1216.01	-1.48198	0.47413	-3.12569	0.00177389	0.0495027	PTC_thyroiditis_N1a VS N0	down
LINC01936	587.803	-1.07889	0.26375	-4.09058	4.30296e-05	0.00606081	PTC_thyroiditis_N1a VS N0	down
TMEM178A	293.554	-1.27331	0.396952	-3.20771	0.00133795	0.0429804	PTC_thyroiditis_N1a VS N0	down
SIX2	25.0313	-1.53778	0.444179	-3.46207	0.000536029	0.0262005	PTC_thyroiditis_N1a VS N0	down
AC062037.4	16.4989	-2.68926	0.631449	-4.25887	2.05467e-05	0.00386845	PTC_thyroiditis_N1a VS N0	down
SH2D6	126.391	-2.45032	0.588308	-4.16502	3.11327e-05	0.00500731	PTC_thyroiditis_N1a VS N0	down
MTATP8P2	32.9074	-2.26902	0.634802	-3.57437	0.00035107	0.0208181	PTC_thyroiditis_N1a VS N0	down
CYP4F32P	63.7893	-2.51416	0.564195	-4.4562	8.34263e-06	0.00224873	PTC_thyroiditis_N1a VS N0	down
TEKT4	46.2816	-2.1611	0.6086	-3.55093	0.000383869	0.0215698	PTC_thyroiditis_N1a VS N0	down
KCNIP3	2325.12	-1.52571	0.350196	-4.35674	1.32014e-05	0.0031152	PTC_thyroiditis_N1a VS N0	down
TBC1D8-AS1	83.8744	-1.16678	0.324958	-3.59057	0.000329961	0.0202256	PTC_thyroiditis_N1a VS N0	down
LINC01789	391.579	-3.8164	0.661331	-5.77079	7.8903e-09	2.34776e-05	PTC_thyroiditis_N1a VS N0	down
AC096669.1	35.8908	-3.42461	0.68194	-5.02187	5.11719e-07	0.000487238	PTC_thyroiditis_N1a VS N0	down
LINC01886	812.288	-3.28314	0.788056	-4.16612	3.09827e-05	0.00500731	PTC_thyroiditis_N1a VS N0	down
CFAP221	175.346	-1.23634	0.297824	-4.15125	3.30667e-05	0.00511116	PTC_thyroiditis_N1a VS N0	down
TFCP2L1	2974.08	-1.67981	0.53537	-3.13766	0.00170304	0.0486531	PTC_thyroiditis_N1a VS N0	down
MZT2B	1676.91	-1.03002	0.271634	-3.79192	0.000149488	0.0123556	PTC_thyroiditis_N1a VS N0	down
UBBP1	15.9492	-1.22277	0.375585	-3.25563	0.00113142	0.0392599	PTC_thyroiditis_N1a VS N0	down
KIF5C	528.614	-2.00562	0.452569	-4.43164	9.35172e-06	0.00244624	PTC_thyroiditis_N1a VS N0	down
NEB	736.179	-3.36177	0.596806	-5.63294	1.77161e-08	3.83376e-05	PTC_thyroiditis_N1a VS N0	down
CACNB4	186.941	-1.59742	0.392222	-4.07274	4.64642e-05	0.00632019	PTC_thyroiditis_N1a VS N0	down
HOXD-AS2	7.25744	-1.88248	0.585401	-3.21572	0.00130119	0.0425761	PTC_thyroiditis_N1a VS N0	down
HOXD9	172.852	-1.68994	0.51134	-3.30492	0.000950043	0.0363404	PTC_thyroiditis_N1a VS N0	down
AC074286.1	13.6349	-1.92955	0.548503	-3.51784	0.000435081	0.0230661	PTC_thyroiditis_N1a VS N0	down
PDE11A	177.897	-2.03337	0.585822	-3.47097	0.000518582	0.0254522	PTC_thyroiditis_N1a VS N0	down
PLCD4	64.5915	-1.75922	0.522741	-3.36538	0.000764372	0.0318566	PTC_thyroiditis_N1a VS N0	down
CT75	22.6327	-3.13009	0.688246	-4.54793	5.41774e-06	0.00180527	PTC_thyroiditis_N1a VS N0	down
NPPC	63.2958	-1.96838	0.627451	-3.13711	0.00170622	0.0486531	PTC_thyroiditis_N1a VS N0	down
OTOS	2012.37	-2.45528	0.586619	-4.18548	2.84564e-05	0.00473689	PTC_thyroiditis_N1a VS N0	down
AC011298.1	89.5372	-3.97711	0.890546	-4.46593	7.97219e-06	0.00222034	PTC_thyroiditis_N1a VS N0	down
CROCC2	5.71757	-2.358	0.613847	-3.84134	0.000122364	0.0109915	PTC_thyroiditis_N1a VS N0	down
AC104809.2	10.5753	-2.52613	0.720938	-3.50395	0.00045841	0.0236703	PTC_thyroiditis_N1a VS N0	down
AC093585.1	18.6456	-1.17749	0.369482	-3.18688	0.00143818	0.0445183	PTC_thyroiditis_N1a VS N0	down
AC131097.2	30.1187	-1.73256	0.549661	-3.15206	0.00162123	0.0470795	PTC_thyroiditis_N1a VS N0	down
NEU4	30.585	-2.50338	0.656715	-3.81198	0.000137859	0.0118043	PTC_thyroiditis_N1a VS N0	down
FAM240C	150.342	-2.1159	0.526745	-4.01694	5.89596e-05	0.00720945	PTC_thyroiditis_N1a VS N0	down
SYN2	26.5578	-1.86456	0.501453	-3.71831	0.000200561	0.0153018	PTC_thyroiditis_N1a VS N0	down
PPARG	492.624	-1.08488	0.27778	-3.90555	9.40097e-05	0.00942907	PTC_thyroiditis_N1a VS N0	down
HSPD1P6	14.3251	-1.48361	0.442917	-3.34963	0.000809185	0.032814	PTC_thyroiditis_N1a VS N0	down
HHATL	3077.73	-2.53334	0.605556	-4.18349	2.87071e-05	0.00474544	PTC_thyroiditis_N1a VS N0	down
TDGF1	27.1836	-1.66666	0.468271	-3.55917	0.000372023	0.0212876	PTC_thyroiditis_N1a VS N0	down
CAMP	41.7948	-2.42305	0.602272	-4.02318	5.74171e-05	0.00720945	PTC_thyroiditis_N1a VS N0	down
ABHD14A	1316.91	-1.1092	0.344537	-3.21939	0.00128463	0.0423507	PTC_thyroiditis_N1a VS N0	down
FAM107A	3848.25	-1.12703	0.313944	-3.58989	0.000330819	0.0202256	PTC_thyroiditis_N1a VS N0	down
AC119424.1	4.62228	-1.48743	0.456246	-3.26014	0.00111355	0.0389237	PTC_thyroiditis_N1a VS N0	down
MTRNR2L12	177.299	-2.68565	0.544267	-4.93444	8.0383e-07	0.000562776	PTC_thyroiditis_N1a VS N0	down
ST3GAL6-AS1	64.1262	-1.27746	0.367503	-3.47604	0.000508878	0.0250987	PTC_thyroiditis_N1a VS N0	down
ST3GAL6	537.911	-1.04117	0.297441	-3.50041	0.000464538	0.0237322	PTC_thyroiditis_N1a VS N0	down
TMPRSS7	16.5956	-1.07354	0.293854	-3.65333	0.000258863	0.0177579	PTC_thyroiditis_N1a VS N0	down
TBILA	212.397	-1.45431	0.345358	-4.21103	2.54209e-05	0.00448174	PTC_thyroiditis_N1a VS N0	down
HGD	2204.47	-2.8363	0.559716	-5.06739	4.03309e-07	0.00043638	PTC_thyroiditis_N1a VS N0	down
STXBP5L	446.171	-2.24909	0.654688	-3.43536	0.000591774	0.0274498	PTC_thyroiditis_N1a VS N0	down
SLC15A2	1013.38	-1.3423	0.346767	-3.8709	0.000108434	0.010183	PTC_thyroiditis_N1a VS N0	down
ALDH1L1	308.738	-2.90549	0.60966	-4.76577	1.88138e-06	0.000973575	PTC_thyroiditis_N1a VS N0	down
EFCC1	231.379	-1.16815	0.351493	-3.32341	0.000889231	0.0348146	PTC_thyroiditis_N1a VS N0	down
COL6A6	31.1326	-1.63148	0.421491	-3.87074	0.000108505	0.010183	PTC_thyroiditis_N1a VS N0	down
AGTR1	166.46	-2.29759	0.60465	-3.79987	0.000144773	0.0121982	PTC_thyroiditis_N1a VS N0	down
VEPH1	85.6014	-1.31943	0.342554	-3.85173	0.000117286	0.0106969	PTC_thyroiditis_N1a VS N0	down
AC084212.1	72.7601	-2.38532	0.524675	-4.54627	5.4604e-06	0.00180527	PTC_thyroiditis_N1a VS N0	down
SCARNA7	15.3441	-2.45447	0.622005	-3.94607	7.94454e-05	0.00863524	PTC_thyroiditis_N1a VS N0	down
PPM1L	2035.98	-1.4289	0.337962	-4.22798	2.35798e-05	0.00431764	PTC_thyroiditis_N1a VS N0	down
FGF12	506.417	-2.30408	0.468628	-4.91665	8.80393e-07	0.000598768	PTC_thyroiditis_N1a VS N0	down
LINC02028	65.4086	-1.30266	0.405303	-3.21403	0.00130884	0.0426205	PTC_thyroiditis_N1a VS N0	down
ATP5ME	546.315	-1.149	0.357561	-3.21343	0.00131159	0.0426516	PTC_thyroiditis_N1a VS N0	down
MSX1	186.013	-1.22768	0.342163	-3.588	0.00033323	0.0202352	PTC_thyroiditis_N1a VS N0	down
PPP2R2C	21.8288	-2.05399	0.526279	-3.90285	9.50671e-05	0.00942907	PTC_thyroiditis_N1a VS N0	down
AC108471.3	30.2972	-1.21608	0.305854	-3.97601	7.00812e-05	0.00794387	PTC_thyroiditis_N1a VS N0	down
GABRG1	49.6747	-2.40299	0.562565	-4.2715	1.94165e-05	0.00372734	PTC_thyroiditis_N1a VS N0	down
SLC10A4	41.3321	-1.18875	0.356255	-3.3368	0.000847497	0.033623	PTC_thyroiditis_N1a VS N0	down
CWH43	514.323	-2.28941	0.627577	-3.64801	0.000264283	0.0179481	PTC_thyroiditis_N1a VS N0	down
CFAP299	6.00832	-1.62456	0.504244	-3.22177	0.00127403	0.0421795	PTC_thyroiditis_N1a VS N0	down
TECRP1	56.1253	-1.05067	0.277812	-3.78195	0.000155608	0.0126419	PTC_thyroiditis_N1a VS N0	down
AC098487.1	25.994	-1.00712	0.291484	-3.45515	0.000549989	0.0266015	PTC_thyroiditis_N1a VS N0	down
ETNPPL	67.6827	-3.95515	0.827221	-4.78124	1.74214e-06	0.000921551	PTC_thyroiditis_N1a VS N0	down
UGT8	514.538	-1.82441	0.418506	-4.35934	1.30457e-05	0.0031152	PTC_thyroiditis_N1a VS N0	down
SLC7A11	622.324	-1.47272	0.360483	-4.08541	4.39983e-05	0.0061608	PTC_thyroiditis_N1a VS N0	down
AC023424.2	124.662	-2.20249	0.470391	-4.68225	2.83747e-06	0.00132437	PTC_thyroiditis_N1a VS N0	down
AC106897.2	16.1019	-1.38963	0.43925	-3.16364	0.00155808	0.0465353	PTC_thyroiditis_N1a VS N0	down
SORBS2	11193.7	-1.56915	0.346363	-4.53036	5.88829e-06	0.00184427	PTC_thyroiditis_N1a VS N0	down
AC093797.1	50.2203	-1.29211	0.389098	-3.32079	0.000897622	0.0349134	PTC_thyroiditis_N1a VS N0	down
AC110771.1	44.7013	-1.2537	0.347745	-3.60523	0.000311882	0.019537	PTC_thyroiditis_N1a VS N0	down
ZDHHC11B	126.32	-1.18283	0.313359	-3.77469	0.000160205	0.0128835	PTC_thyroiditis_N1a VS N0	down
AC116351.1	62.6303	-2.33217	0.522273	-4.46542	7.99116e-06	0.00222034	PTC_thyroiditis_N1a VS N0	down
CTNND2	36.0024	-2.54984	0.510454	-4.99524	5.87634e-07	0.000518076	PTC_thyroiditis_N1a VS N0	down
LIFR	2893.08	-1.17587	0.362744	-3.2416	0.00118861	0.0403618	PTC_thyroiditis_N1a VS N0	down
NIM1K	62.6442	-1.57938	0.407707	-3.8738	0.000107151	0.010183	PTC_thyroiditis_N1a VS N0	down
ESM1	1449.61	-1.72599	0.473179	-3.64765	0.000264653	0.0179481	PTC_thyroiditis_N1a VS N0	down
AC145146.1	6.40489	-2.05108	0.640289	-3.20337	0.00135831	0.0434003	PTC_thyroiditis_N1a VS N0	down
ARHGEF28	1520.39	-1.29897	0.367568	-3.53396	0.000409377	0.0223505	PTC_thyroiditis_N1a VS N0	down
AC008897.1	41.9706	-1.8221	0.467367	-3.89864	9.6733e-05	0.00952465	PTC_thyroiditis_N1a VS N0	down
IQGAP2	3505.3	-1.4544	0.376838	-3.85948	0.000113626	0.0104836	PTC_thyroiditis_N1a VS N0	down
PDE8B	4971.78	-1.25245	0.330697	-3.78732	0.000152282	0.0124568	PTC_thyroiditis_N1a VS N0	down
THBS4	649.216	-2.17501	0.570292	-3.81385	0.000136816	0.0117582	PTC_thyroiditis_N1a VS N0	down
AC012636.1	19.7058	-1.30553	0.352848	-3.69999	0.000215607	0.0157201	PTC_thyroiditis_N1a VS N0	down
CKMT2	544.578	-1.41326	0.446219	-3.16718	0.00153925	0.0461465	PTC_thyroiditis_N1a VS N0	down
ADGRV1	405.509	-1.36372	0.435838	-3.12896	0.00175428	0.049244	PTC_thyroiditis_N1a VS N0	down
MTND6P3	10.0016	-2.5572	0.598274	-4.27429	1.91747e-05	0.00372734	PTC_thyroiditis_N1a VS N0	down
MTCYBP35	5.97049	-2.57556	0.645802	-3.98816	6.65887e-05	0.0076872	PTC_thyroiditis_N1a VS N0	down
MTND4P35	37.7561	-2.25362	0.579544	-3.88861	0.00010082	0.00973218	PTC_thyroiditis_N1a VS N0	down
MTATP6P2	15.7848	-2.22889	0.663911	-3.35721	0.000787328	0.0323688	PTC_thyroiditis_N1a VS N0	down
AC104126.1	84.1493	-2.88905	0.843304	-3.42587	0.000612845	0.0280541	PTC_thyroiditis_N1a VS N0	down
AC106786.1	23.3784	-2.24117	0.582048	-3.8505	0.000117877	0.0107097	PTC_thyroiditis_N1a VS N0	down
MTCYBP18	27.2782	-2.27381	0.529866	-4.2913	1.77633e-05	0.00359383	PTC_thyroiditis_N1a VS N0	down
MTND5P11	54.7242	-1.61288	0.460849	-3.49981	0.000465592	0.0237322	PTC_thyroiditis_N1a VS N0	down
SMIM32	8.32485	-2.32789	0.713947	-3.2606	0.00111178	0.0389189	PTC_thyroiditis_N1a VS N0	down
KLHL3	1414.9	-1.39836	0.406014	-3.44412	0.000572922	0.0269567	PTC_thyroiditis_N1a VS N0	down
AC034243.1	26.7034	-1.92434	0.548576	-3.50788	0.000451688	0.0235789	PTC_thyroiditis_N1a VS N0	down
ECSCR	84.8245	-1.04639	0.332936	-3.14291	0.00167274	0.0482642	PTC_thyroiditis_N1a VS N0	down
LINC01844	100.251	-1.16412	0.342228	-3.4016	0.000669915	0.0298069	PTC_thyroiditis_N1a VS N0	down
INSYN2B	66.8285	-2.51376	0.706123	-3.55994	0.000370936	0.0212876	PTC_thyroiditis_N1a VS N0	down
C5orf47	6.99004	-1.85403	0.552223	-3.3574	0.000786798	0.0323688	PTC_thyroiditis_N1a VS N0	down
COL23A1	3413.64	-1.44018	0.448581	-3.21053	0.00132491	0.0428508	PTC_thyroiditis_N1a VS N0	down
FOXCUT	5.12571	-1.58322	0.493509	-3.20808	0.00133622	0.0429804	PTC_thyroiditis_N1a VS N0	down
AL121944.2	10.2332	-1.38502	0.376545	-3.67823	0.000234862	0.0166388	PTC_thyroiditis_N1a VS N0	down
HCG17	7.61965	-1.13443	0.327871	-3.45999	0.000540201	0.0263503	PTC_thyroiditis_N1a VS N0	down
PNPLA1	6.89852	-1.97568	0.55637	-3.55102	0.000383745	0.0215698	PTC_thyroiditis_N1a VS N0	down
COX6A1P2	52.9766	-1.10056	0.299945	-3.6692	0.000243314	0.0170048	PTC_thyroiditis_N1a VS N0	down
KCNK16	72.2658	-3.65374	0.799961	-4.5674	4.93804e-06	0.00175441	PTC_thyroiditis_N1a VS N0	down
AL035587.2	54.3295	-1.02404	0.321018	-3.18999	0.00142278	0.0444855	PTC_thyroiditis_N1a VS N0	down
AL035701.1	54.902	-1.11455	0.305718	-3.64568	0.000266688	0.0180348	PTC_thyroiditis_N1a VS N0	down
POPDC3	18.1685	-3.29689	0.794941	-4.14734	3.36361e-05	0.00516564	PTC_thyroiditis_N1a VS N0	down
ENPP3	163.176	-2.4572	0.583972	-4.20774	2.57939e-05	0.00448174	PTC_thyroiditis_N1a VS N0	down
RADIL	120.866	-1.82943	0.45592	-4.01262	6.00489e-05	0.00720945	PTC_thyroiditis_N1a VS N0	down
SLC29A4	953.036	-2.1885	0.529859	-4.13034	3.62229e-05	0.00545728	PTC_thyroiditis_N1a VS N0	down
ELMO1	3967.02	-1.56168	0.380094	-4.10867	3.97944e-05	0.00574101	PTC_thyroiditis_N1a VS N0	down
ADCY1	1146.76	-1.18448	0.375745	-3.15236	0.00161955	0.0470795	PTC_thyroiditis_N1a VS N0	down
GALNT17	1186.24	-1.32436	0.398897	-3.32006	0.000899973	0.0349477	PTC_thyroiditis_N1a VS N0	down
TRIM50	17.9747	-2.06701	0.637594	-3.24189	0.00118739	0.0403618	PTC_thyroiditis_N1a VS N0	down
FZD9	14.6076	-2.01588	0.444283	-4.53738	5.69581e-06	0.0018322	PTC_thyroiditis_N1a VS N0	down
AC005077.4	100.113	-2.02874	0.421179	-4.81682	1.45861e-06	0.000846846	PTC_thyroiditis_N1a VS N0	down
GTF2IP7	17.5669	-1.29351	0.39164	-3.30281	0.00095721	0.0363404	PTC_thyroiditis_N1a VS N0	down
CD36	3052.71	-2.17897	0.520529	-4.18607	2.83824e-05	0.00473689	PTC_thyroiditis_N1a VS N0	down
SEMA3D	1913.75	-2.39601	0.748155	-3.20256	0.00136211	0.0434633	PTC_thyroiditis_N1a VS N0	down
MBLAC1	135.325	-1.0058	0.234134	-4.29582	1.74047e-05	0.00357156	PTC_thyroiditis_N1a VS N0	down
AC004839.2	19.9205	-1.17726	0.350006	-3.36353	0.000769516	0.0318566	PTC_thyroiditis_N1a VS N0	down
WBP1LP2	30.0796	-1.07409	0.279689	-3.84028	0.000122893	0.0109975	PTC_thyroiditis_N1a VS N0	down
SLC26A4-AS1	25197.3	-2.64801	0.553788	-4.78163	1.73883e-06	0.000921551	PTC_thyroiditis_N1a VS N0	down
SLC26A4	15078.5	-1.83295	0.445901	-4.11066	3.94528e-05	0.00572643	PTC_thyroiditis_N1a VS N0	down
PRRT4	134.531	-4.19966	0.691084	-6.07693	1.22507e-09	4.86028e-06	PTC_thyroiditis_N1a VS N0	down
DGKI	1741.52	-1.76935	0.498115	-3.55209	0.000382182	0.0215698	PTC_thyroiditis_N1a VS N0	down
NDUFB2	5663.55	-1.05396	0.23607	-4.4646	8.02171e-06	0.00222034	PTC_thyroiditis_N1a VS N0	down
MTRNR2L6	11.6423	-2.70239	0.688613	-3.9244	8.69468e-05	0.00915788	PTC_thyroiditis_N1a VS N0	down
TRPV6	364.319	-2.15181	0.530691	-4.05473	5.01919e-05	0.0067501	PTC_thyroiditis_N1a VS N0	down
SSPO	159.105	-1.15538	0.368084	-3.1389	0.00169583	0.0486531	PTC_thyroiditis_N1a VS N0	down
ATP6V0E2-AS1	259.812	-1.93678	0.418645	-4.62631	3.72246e-06	0.00154691	PTC_thyroiditis_N1a VS N0	down
ATP6V0E2	4272.87	-1.52366	0.33609	-4.53349	5.80174e-06	0.0018414	PTC_thyroiditis_N1a VS N0	down
FAM167A	6212.15	-1.82527	0.493153	-3.70122	0.000214567	0.0157155	PTC_thyroiditis_N1a VS N0	down
AC068880.4	9.41395	-1.94364	0.551568	-3.52383	0.000425349	0.0227529	PTC_thyroiditis_N1a VS N0	down
FGF17	61.7063	-1.64581	0.445717	-3.6925	0.000222059	0.0159213	PTC_thyroiditis_N1a VS N0	down
LGI3	1499.15	-2.86746	0.501246	-5.72065	1.06117e-08	2.526e-05	PTC_thyroiditis_N1a VS N0	down
SFTPC	123.776	-4.64664	0.70093	-6.62924	3.37409e-11	2.67723e-07	PTC_thyroiditis_N1a VS N0	down
PIWIL2	65.7759	-1.37892	0.409377	-3.36834	0.000756229	0.0318566	PTC_thyroiditis_N1a VS N0	down
STC1	2879.32	-1.10322	0.346857	-3.18061	0.00146965	0.0448783	PTC_thyroiditis_N1a VS N0	down
AC026979.2	72.7997	-1.61235	0.401722	-4.01361	5.97967e-05	0.00720945	PTC_thyroiditis_N1a VS N0	down
FABP4	655.054	-2.70186	0.652678	-4.13964	3.47847e-05	0.00530779	PTC_thyroiditis_N1a VS N0	down
TNFRSF11B	2238.53	-1.60106	0.373151	-4.29065	1.78152e-05	0.00359383	PTC_thyroiditis_N1a VS N0	down
COLEC10	75.7962	-1.59044	0.436789	-3.6412	0.000271367	0.0181127	PTC_thyroiditis_N1a VS N0	down
FER1L6	73.3585	-3.32724	0.718399	-4.63147	3.63081e-06	0.00154335	PTC_thyroiditis_N1a VS N0	down
GPIHBP1	227.019	-1.8331	0.422048	-4.34335	1.40326e-05	0.00324303	PTC_thyroiditis_N1a VS N0	down
MAFA	33.9091	-2.08745	0.59053	-3.53487	0.000407976	0.0223252	PTC_thyroiditis_N1a VS N0	down
VLDLR-AS1	105.185	-1.63194	0.412476	-3.95645	7.60708e-05	0.00840458	PTC_thyroiditis_N1a VS N0	down
SLC1A1	2488.84	-1.40057	0.39936	-3.50704	0.000453122	0.023602	PTC_thyroiditis_N1a VS N0	down
GLDC	426.574	-3.21542	0.689137	-4.66587	3.07314e-06	0.00135281	PTC_thyroiditis_N1a VS N0	down
SH3GL2	111.117	-3.00922	0.680167	-4.42423	9.67857e-06	0.00248552	PTC_thyroiditis_N1a VS N0	down
C9orf24	22.0808	-1.55001	0.480362	-3.22675	0.00125203	0.0418416	PTC_thyroiditis_N1a VS N0	down
CNTFR	115.674	-2.5095	0.760564	-3.29952	0.000968506	0.0365362	PTC_thyroiditis_N1a VS N0	down
FBXO10	623.159	-1.14441	0.264331	-4.32944	1.49488e-05	0.00338896	PTC_thyroiditis_N1a VS N0	down
IGFBPL1	1438.93	-2.45183	0.584646	-4.19369	2.7445e-05	0.00463333	PTC_thyroiditis_N1a VS N0	down
FAM95C	45.4275	-1.48278	0.454657	-3.26132	0.00110897	0.0388775	PTC_thyroiditis_N1a VS N0	down
FAM201A	204.164	-1.14609	0.300507	-3.81384	0.000136827	0.0117582	PTC_thyroiditis_N1a VS N0	down
CNTNAP3	39.5788	-1.45972	0.452868	-3.22328	0.0012673	0.0420535	PTC_thyroiditis_N1a VS N0	down
TRPM3	106.65	-2.40777	0.63273	-3.80537	0.000141591	0.0120372	PTC_thyroiditis_N1a VS N0	down
GNA14	947.576	-1.30273	0.401733	-3.24278	0.00118371	0.0403618	PTC_thyroiditis_N1a VS N0	down
PSAT1	933.052	-2.09014	0.426444	-4.90133	9.5188e-07	0.000629404	PTC_thyroiditis_N1a VS N0	down
AL353572.4	31.1815	-1.827	0.456431	-4.00279	6.26008e-05	0.00734064	PTC_thyroiditis_N1a VS N0	down
SLC27A4	3475.32	-1.72323	0.374338	-4.60341	4.15631e-06	0.00159575	PTC_thyroiditis_N1a VS N0	down
LAMC3	213.032	-2.04783	0.567504	-3.60848	0.000308	0.019499	PTC_thyroiditis_N1a VS N0	down
MRPL41	2062.29	-1.09835	0.300969	-3.64936	0.000262891	0.0179481	PTC_thyroiditis_N1a VS N0	down
PRR26	10.5858	-1.42585	0.435832	-3.27155	0.00106959	0.0382891	PTC_thyroiditis_N1a VS N0	down
AKR1C2	122.934	-2.00948	0.578044	-3.47634	0.000508315	0.0250987	PTC_thyroiditis_N1a VS N0	down
CACNB2	229.624	-1.64544	0.413386	-3.9804	6.88001e-05	0.00783597	PTC_thyroiditis_N1a VS N0	down
AL512598.2	5.92083	-2.15651	0.573763	-3.75853	0.000170915	0.0134717	PTC_thyroiditis_N1a VS N0	down
TMEM72	70.7748	-1.69761	0.527945	-3.21551	0.00130211	0.0425761	PTC_thyroiditis_N1a VS N0	down
AGAP12P	17.6338	-1.30538	0.412799	-3.16226	0.00156549	0.0465718	PTC_thyroiditis_N1a VS N0	down
OGDHL	3129.09	-2.0945	0.53433	-3.91986	8.85995e-05	0.00919542	PTC_thyroiditis_N1a VS N0	down
AL731537.1	6.88688	-2.12027	0.62811	-3.37564	0.00073645	0.0314484	PTC_thyroiditis_N1a VS N0	down
COX20P1	30.7802	-2.81694	0.562661	-5.00646	5.54413e-07	0.000507587	PTC_thyroiditis_N1a VS N0	down
HKDC1	500.506	-1.69429	0.496651	-3.41142	0.000646248	0.0289704	PTC_thyroiditis_N1a VS N0	down
PPP1R3C	228.507	-1.32452	0.421603	-3.14162	0.00168014	0.0483678	PTC_thyroiditis_N1a VS N0	down
TLL2	125.603	-2.04336	0.509881	-4.00752	6.13604e-05	0.00728795	PTC_thyroiditis_N1a VS N0	down
HOGA1	85.8803	-2.77569	0.578889	-4.79486	1.6279e-06	0.000917568	PTC_thyroiditis_N1a VS N0	down
CYP17A1	56.7492	-2.01332	0.526126	-3.82669	0.000129878	0.0113663	PTC_thyroiditis_N1a VS N0	down
CFAP46	394.985	-1.32155	0.2735	-4.83201	1.35159e-06	0.000846665	PTC_thyroiditis_N1a VS N0	down
LINC02688	93.4964	-3.34538	0.648747	-5.15667	2.51377e-07	0.000332432	PTC_thyroiditis_N1a VS N0	down
BRSK2	61.0723	-1.38843	0.407371	-3.40826	0.000653776	0.0291979	PTC_thyroiditis_N1a VS N0	down
SYT9	60.9683	-1.41203	0.414074	-3.41008	0.000649432	0.0290584	PTC_thyroiditis_N1a VS N0	down
SCUBE2	306.368	-1.17693	0.297516	-3.95585	7.62625e-05	0.00840458	PTC_thyroiditis_N1a VS N0	down
MTRNR2L8	95.2721	-2.48511	0.531708	-4.67382	2.95649e-06	0.00132785	PTC_thyroiditis_N1a VS N0	down
AC124798.1	183.286	-1.3176	0.357834	-3.68216	0.000231263	0.0164328	PTC_thyroiditis_N1a VS N0	down
ABCC8	524.115	-2.44405	0.644991	-3.78927	0.000151089	0.012426	PTC_thyroiditis_N1a VS N0	down
SAA2	13.9455	-3.47128	0.858414	-4.04383	5.25844e-05	0.00691375	PTC_thyroiditis_N1a VS N0	down
MPPED2	1217.78	-1.93661	0.546857	-3.54135	0.00039809	0.0219775	PTC_thyroiditis_N1a VS N0	down
TMEM132A	844.94	-1.16193	0.318431	-3.64891	0.00026335	0.0179481	PTC_thyroiditis_N1a VS N0	down
SCGB2A1	90.0509	-2.02013	0.445098	-4.53861	5.66263e-06	0.0018322	PTC_thyroiditis_N1a VS N0	down
TSGA10IP	154.402	-2.24426	0.572556	-3.91973	8.86483e-05	0.00919542	PTC_thyroiditis_N1a VS N0	down
LINC02701	54.4329	-1.77389	0.526308	-3.37045	0.000750455	0.0318428	PTC_thyroiditis_N1a VS N0	down
FOLR3	28.809	-2.46042	0.651383	-3.77722	0.000158587	0.0127966	PTC_thyroiditis_N1a VS N0	down
AP000763.2	24.5884	-2.48338	0.574954	-4.31927	1.56547e-05	0.00344594	PTC_thyroiditis_N1a VS N0	down
AP002360.2	386.891	-1.22621	0.334039	-3.67085	0.000241743	0.0170048	PTC_thyroiditis_N1a VS N0	down
FAM181B	100.751	-1.71902	0.491477	-3.49765	0.000469371	0.0238228	PTC_thyroiditis_N1a VS N0	down
DLG2	853.036	-1.60679	0.467801	-3.43478	0.00059303	0.0274498	PTC_thyroiditis_N1a VS N0	down
BCO2	175.013	-1.75175	0.433759	-4.03853	5.37875e-05	0.00697207	PTC_thyroiditis_N1a VS N0	down
AP000462.1	7.19473	-2.15524	0.623206	-3.45831	0.00054358	0.0264609	PTC_thyroiditis_N1a VS N0	down
APOA1	143.414	-2.86474	0.642734	-4.45711	8.30717e-06	0.00224873	PTC_thyroiditis_N1a VS N0	down
AP000757.1	19.3206	-2.09519	0.491299	-4.26461	2.00255e-05	0.0038135	PTC_thyroiditis_N1a VS N0	down
USP2	334.687	-1.31295	0.367361	-3.574	0.000351574	0.0208181	PTC_thyroiditis_N1a VS N0	down
USP2-AS1	42.4162	-1.20898	0.379575	-3.1851	0.00144704	0.0446761	PTC_thyroiditis_N1a VS N0	down
GRIK4	381.265	-2.47774	0.551199	-4.49519	6.9509e-06	0.00204026	PTC_thyroiditis_N1a VS N0	down
ANO2	67.6951	-1.19036	0.300603	-3.95991	7.49771e-05	0.00840458	PTC_thyroiditis_N1a VS N0	down
GSG1	5.60705	-1.64752	0.481068	-3.42471	0.000615446	0.0280744	PTC_thyroiditis_N1a VS N0	down
SPX	607.737	-1.69479	0.500457	-3.38649	0.000707921	0.0307028	PTC_thyroiditis_N1a VS N0	down
LDHB	581.597	-1.03274	0.285762	-3.61399	0.000301516	0.0193981	PTC_thyroiditis_N1a VS N0	down
AC009509.2	6.36209	-2.08274	0.664843	-3.13268	0.00173218	0.0490357	PTC_thyroiditis_N1a VS N0	down
AC008035.1	16.106	-1.26363	0.359908	-3.51098	0.000446453	0.0235119	PTC_thyroiditis_N1a VS N0	down
AC074032.1	123.225	-1.47808	0.375927	-3.93182	8.43062e-05	0.00893972	PTC_thyroiditis_N1a VS N0	down
KRT78	80.0041	-2.31876	0.726483	-3.19177	0.00141406	0.044445	PTC_thyroiditis_N1a VS N0	down
AC023509.3	83.8738	-1.29725	0.309027	-4.19786	2.69452e-05	0.00458145	PTC_thyroiditis_N1a VS N0	down
PPP1R1A	84.263	-1.67886	0.482605	-3.47874	0.000503768	0.0249827	PTC_thyroiditis_N1a VS N0	down
BLOC1S1	440.667	-1.1576	0.350717	-3.30067	0.000964556	0.0365362	PTC_thyroiditis_N1a VS N0	down
AC009779.2	25.5349	-1.24481	0.387454	-3.21279	0.00131454	0.0426894	PTC_thyroiditis_N1a VS N0	down
INHBC	39.7364	-1.96821	0.46654	-4.21874	2.45676e-05	0.00443035	PTC_thyroiditis_N1a VS N0	down
DDIT3	2280.37	-1.32253	0.357711	-3.69721	0.000217983	0.0157717	PTC_thyroiditis_N1a VS N0	down
AVPR1A	857.058	-2.02314	0.567331	-3.56607	0.00036237	0.0210901	PTC_thyroiditis_N1a VS N0	down
DPY19L2	496.377	-1.18898	0.340915	-3.48761	0.000487351	0.0244906	PTC_thyroiditis_N1a VS N0	down
SOCS2-AS1	113.999	-1.00459	0.280256	-3.58455	0.000337654	0.0203502	PTC_thyroiditis_N1a VS N0	down
AC007424.1	132.847	-1.82778	0.570295	-3.20497	0.00135075	0.0432749	PTC_thyroiditis_N1a VS N0	down
RFX4	8.11002	-2.15701	0.577587	-3.73452	0.00018807	0.0145825	PTC_thyroiditis_N1a VS N0	down
BTBD11	2474.48	-1.47763	0.398326	-3.7096	0.00020759	0.0155323	PTC_thyroiditis_N1a VS N0	down
CUX2	523.956	-4.1659	0.843498	-4.93884	7.85871e-07	0.000562776	PTC_thyroiditis_N1a VS N0	down
SRRM4	29.5609	-2.90311	0.668758	-4.34104	1.4181e-05	0.00324581	PTC_thyroiditis_N1a VS N0	down
HSPB8	2591.78	-1.66736	0.39968	-4.17174	3.02277e-05	0.00492835	PTC_thyroiditis_N1a VS N0	down
AC084880.1	24.3229	-1.22992	0.333628	-3.6865	0.000227364	0.0162041	PTC_thyroiditis_N1a VS N0	down
TMEM233	2698.2	-1.7098	0.466578	-3.66454	0.000247784	0.0172463	PTC_thyroiditis_N1a VS N0	down
RNU4-2	36.2672	-2.28216	0.696474	-3.27673	0.00105015	0.0379907	PTC_thyroiditis_N1a VS N0	down
RNU4-1	8.07285	-2.1735	0.582611	-3.73061	0.000191014	0.0147149	PTC_thyroiditis_N1a VS N0	down
SBNO1-AS1	83.3712	-1.1555	0.311863	-3.70515	0.000211262	0.0156176	PTC_thyroiditis_N1a VS N0	down
LINC01257	64.7764	-2.75886	0.772775	-3.57007	0.000356891	0.0208733	PTC_thyroiditis_N1a VS N0	down
AL138999.1	11.6092	-1.3672	0.427458	-3.19844	0.00138174	0.0437532	PTC_thyroiditis_N1a VS N0	down
SERTM1	298.141	-2.8162	0.703269	-4.00444	6.21646e-05	0.00732558	PTC_thyroiditis_N1a VS N0	down
SUCLA2-AS1	15.9261	-1.07349	0.304282	-3.52795	0.000418789	0.0226051	PTC_thyroiditis_N1a VS N0	down
FAM124A	266.731	-1.57156	0.401523	-3.914	9.07794e-05	0.0092865	PTC_thyroiditis_N1a VS N0	down
PCDH8	90.1583	-1.41512	0.436525	-3.24178	0.00118787	0.0403618	PTC_thyroiditis_N1a VS N0	down
LGMNP1	8.88754	-1.20114	0.357086	-3.36373	0.000768976	0.0318566	PTC_thyroiditis_N1a VS N0	down
AL356740.1	91.3766	-1.37462	0.374645	-3.66914	0.000243372	0.0170048	PTC_thyroiditis_N1a VS N0	down
AL135999.3	8.39839	-1.61714	0.496438	-3.25749	0.00112404	0.0390856	PTC_thyroiditis_N1a VS N0	down
MTCO1P2	24.7066	-1.88645	0.566245	-3.33151	0.000863762	0.0340978	PTC_thyroiditis_N1a VS N0	down
AL132639.2	17.7363	-1.01918	0.306784	-3.32212	0.000893348	0.0348611	PTC_thyroiditis_N1a VS N0	down
PLEKHD1	206.755	-2.47752	0.540413	-4.5845	4.55083e-06	0.00169608	PTC_thyroiditis_N1a VS N0	down
DIO2	21363	-1.78219	0.463207	-3.84751	0.000119325	0.0107592	PTC_thyroiditis_N1a VS N0	down
PRIMA1	103.802	-2.07601	0.583044	-3.56064	0.000369956	0.0212876	PTC_thyroiditis_N1a VS N0	down
LINC01550	119.685	-1.18153	0.313714	-3.76626	0.000165713	0.0131051	PTC_thyroiditis_N1a VS N0	down
CYP46A1	102.871	-1.6486	0.36087	-4.56842	4.91418e-06	0.00175441	PTC_thyroiditis_N1a VS N0	down
ANKRD9	949.718	-1.24356	0.295198	-4.21264	2.52403e-05	0.00448174	PTC_thyroiditis_N1a VS N0	down
CKB	12159	-1.66143	0.360117	-4.61358	3.95783e-06	0.00156754	PTC_thyroiditis_N1a VS N0	down
TMEM179	19.981	-2.26298	0.56745	-3.98798	6.66394e-05	0.0076872	PTC_thyroiditis_N1a VS N0	down
GABRB3	961.819	-1.6472	0.525972	-3.13172	0.00173783	0.0490357	PTC_thyroiditis_N1a VS N0	down
GOLGA8M	116.37	-1.78377	0.504365	-3.53666	0.000405216	0.0222389	PTC_thyroiditis_N1a VS N0	down
GOLGA8R	69.4874	-1.28741	0.373489	-3.44699	0.000566871	0.0268713	PTC_thyroiditis_N1a VS N0	down
AC091057.4	6.97674	-1.45305	0.418174	-3.47474	0.000511347	0.025149	PTC_thyroiditis_N1a VS N0	down
CHRNA7	72.323	-1.29677	0.333988	-3.88268	0.000103311	0.00991615	PTC_thyroiditis_N1a VS N0	down
CHAC1	116.291	-1.14495	0.340338	-3.36416	0.000767783	0.0318566	PTC_thyroiditis_N1a VS N0	down
AC025271.4	25.2071	-1.46996	0.444884	-3.30414	0.000952676	0.0363404	PTC_thyroiditis_N1a VS N0	down
FAM81A	313.948	-1.28822	0.368075	-3.49988	0.000465465	0.0237322	PTC_thyroiditis_N1a VS N0	down
GCNT3	186.423	-1.76772	0.540404	-3.2711	0.0010713	0.0382891	PTC_thyroiditis_N1a VS N0	down
LINC02568	487.543	-2.28792	0.555982	-4.1151	3.87012e-05	0.00568668	PTC_thyroiditis_N1a VS N0	down
RBPMS2	942.313	-1.22855	0.285358	-4.30531	1.66756e-05	0.0034517	PTC_thyroiditis_N1a VS N0	down
AC013553.4	7.17277	-1.81149	0.529857	-3.41882	0.00062893	0.0283543	PTC_thyroiditis_N1a VS N0	down
CILP	677.087	-3.11779	0.674817	-4.6202	3.83372e-06	0.00154691	PTC_thyroiditis_N1a VS N0	down
LINC02259	7.37273	-1.65059	0.504728	-3.27026	0.00107449	0.0382891	PTC_thyroiditis_N1a VS N0	down
FSD2	42.8639	-2.59654	0.546191	-4.7539	1.99532e-06	0.00101056	PTC_thyroiditis_N1a VS N0	down
AC024270.5	27.8444	-1.24355	0.343148	-3.62394	0.000290149	0.018873	PTC_thyroiditis_N1a VS N0	down
MIR9-3HG	222.628	-1.93214	0.607426	-3.18086	0.0014684	0.0448783	PTC_thyroiditis_N1a VS N0	down
MESP1	112.945	-1.35342	0.314079	-4.30917	1.63868e-05	0.0034517	PTC_thyroiditis_N1a VS N0	down
AC124248.1	77.5731	-1.31424	0.36919	-3.55979	0.000371158	0.0212876	PTC_thyroiditis_N1a VS N0	down
ARRDC4	2349.47	-1.06664	0.308753	-3.45468	0.000550939	0.0266015	PTC_thyroiditis_N1a VS N0	down
HBA2	519.474	-1.83265	0.478485	-3.8301	0.000128092	0.0112929	PTC_thyroiditis_N1a VS N0	down
HBA1	7.61873	-2.33398	0.646929	-3.60778	0.000308826	0.0194995	PTC_thyroiditis_N1a VS N0	down
MCRIP2	1884.89	-1.2117	0.294122	-4.11971	3.79354e-05	0.00560879	PTC_thyroiditis_N1a VS N0	down
PERCC1	40.2937	-2.31124	0.516501	-4.47481	7.64789e-06	0.00219338	PTC_thyroiditis_N1a VS N0	down
CCDC154	220.351	-1.43246	0.408705	-3.50487	0.000456825	0.0236397	PTC_thyroiditis_N1a VS N0	down
AL032819.2	92.337	-2.44619	0.493741	-4.95439	7.25563e-07	0.000539728	PTC_thyroiditis_N1a VS N0	down
AL031710.1	168.02	-2.15336	0.670885	-3.20973	0.0013286	0.0429117	PTC_thyroiditis_N1a VS N0	down
SNHG9	333.678	-1.37704	0.364214	-3.78086	0.000156285	0.0126537	PTC_thyroiditis_N1a VS N0	down
AC106820.3	36.2035	-1.54229	0.40622	-3.79669	0.00014664	0.0122909	PTC_thyroiditis_N1a VS N0	down
AC106820.4	58.5423	-1.54983	0.458819	-3.37788	0.000730477	0.0313868	PTC_thyroiditis_N1a VS N0	down
C16orf71	80.9904	-1.11076	0.313097	-3.54766	0.000388667	0.021769	PTC_thyroiditis_N1a VS N0	down
C16orf89	21071.2	-1.61969	0.372561	-4.34745	1.37733e-05	0.0032143	PTC_thyroiditis_N1a VS N0	down
AC007613.1	87.6089	-1.0371	0.32222	-3.21862	0.0012881	0.0423507	PTC_thyroiditis_N1a VS N0	down
NUPR1	1010.3	-2.44032	0.478565	-5.09924	3.41018e-07	0.000386552	PTC_thyroiditis_N1a VS N0	down
IRX6	90.7606	-3.37581	0.751376	-4.49283	7.02828e-06	0.00204026	PTC_thyroiditis_N1a VS N0	down
CES1	637.256	-3.09505	0.614077	-5.04016	4.65142e-07	0.000461343	PTC_thyroiditis_N1a VS N0	down
MT3	56.0378	-3.14869	0.622522	-5.05796	4.23769e-07	0.000438583	PTC_thyroiditis_N1a VS N0	down
MT1E	7742.13	-1.68709	0.41926	-4.02397	5.72242e-05	0.00720945	PTC_thyroiditis_N1a VS N0	down
MT1A	41.3865	-1.61957	0.498222	-3.25071	0.00115119	0.0396569	PTC_thyroiditis_N1a VS N0	down
MT1F	10549	-2.44009	0.586845	-4.15797	3.21083e-05	0.00506577	PTC_thyroiditis_N1a VS N0	down
MT1G	26521.5	-5.37656	0.75487	-7.1225	1.05985e-12	1.26143e-08	PTC_thyroiditis_N1a VS N0	down
MT1H	1938.8	-5.11013	0.818867	-6.24049	4.36212e-10	2.4809e-06	PTC_thyroiditis_N1a VS N0	down
MT1X	2117.32	-1.73271	0.397732	-4.35647	1.32178e-05	0.0031152	PTC_thyroiditis_N1a VS N0	down
CETP	318.409	-1.22149	0.365552	-3.3415	0.000833275	0.0333441	PTC_thyroiditis_N1a VS N0	down
MMP15	12932.7	-1.3081	0.318176	-4.11124	3.93536e-05	0.00572643	PTC_thyroiditis_N1a VS N0	down
AC018557.3	9.17694	-1.05731	0.335098	-3.15522	0.00160376	0.0470795	PTC_thyroiditis_N1a VS N0	down
CDH16	1587.35	-2.72283	0.635814	-4.28244	1.84859e-05	0.00369721	PTC_thyroiditis_N1a VS N0	down
TSNAXIP1	50.5916	-1.25113	0.391593	-3.19499	0.00139838	0.0441472	PTC_thyroiditis_N1a VS N0	down
NQO1	5584.86	-1.41004	0.371117	-3.79944	0.000145022	0.0121982	PTC_thyroiditis_N1a VS N0	down
DNAAF1	170.095	-1.33518	0.375596	-3.55484	0.000378212	0.0214868	PTC_thyroiditis_N1a VS N0	down
ATP2C2	256.926	-1.38658	0.429978	-3.22477	0.00126072	0.0419722	PTC_thyroiditis_N1a VS N0	down
LINC02139	5.67952	-1.8998	0.499966	-3.79986	0.000144778	0.0121982	PTC_thyroiditis_N1a VS N0	down
AC026469.1	8.5881	-1.74381	0.552733	-3.15488	0.00160565	0.0470795	PTC_thyroiditis_N1a VS N0	down
AC092275.1	11.5187	-1.31678	0.375608	-3.50572	0.000455376	0.023616	PTC_thyroiditis_N1a VS N0	down
C16orf74	231.885	-1.85632	0.383879	-4.8357	1.3268e-06	0.000846665	PTC_thyroiditis_N1a VS N0	down
AC018695.9	10.9423	-1.37304	0.405327	-3.38748	0.000705386	0.0307028	PTC_thyroiditis_N1a VS N0	down
ENO3	810.128	-1.6915	0.461037	-3.6689	0.000243599	0.0170048	PTC_thyroiditis_N1a VS N0	down
ASGR1	272.075	-1.29253	0.335142	-3.85665	0.00011495	0.0105648	PTC_thyroiditis_N1a VS N0	down
SHBG	43.1645	-1.05261	0.299099	-3.51926	0.000432751	0.023025	PTC_thyroiditis_N1a VS N0	down
TMEM88	552.816	-1.29926	0.356847	-3.64094	0.000271645	0.0181127	PTC_thyroiditis_N1a VS N0	down
SLC6A4	25.2477	-1.14184	0.359063	-3.18006	0.00147244	0.0448783	PTC_thyroiditis_N1a VS N0	down
AC116407.1	119.373	-1.36484	0.33257	-4.10393	4.06182e-05	0.00582455	PTC_thyroiditis_N1a VS N0	down
RASL10B	99.1559	-1.35437	0.378179	-3.58128	0.000341913	0.0204179	PTC_thyroiditis_N1a VS N0	down
C17orf50	12.8611	-1.21564	0.371683	-3.27064	0.00107305	0.0382891	PTC_thyroiditis_N1a VS N0	down
HAP1	184.145	-1.58865	0.452288	-3.51248	0.000443949	0.0234318	PTC_thyroiditis_N1a VS N0	down
PYY	32.4805	-1.37928	0.39974	-3.45043	0.000559687	0.0267172	PTC_thyroiditis_N1a VS N0	down
SLC4A1	14.1647	-2.0034	0.620391	-3.22925	0.00124115	0.0416119	PTC_thyroiditis_N1a VS N0	down
MAPT	155.988	-1.24603	0.362106	-3.44107	0.000579421	0.0271507	PTC_thyroiditis_N1a VS N0	down
PRR15L	3533.56	-1.18761	0.337337	-3.52054	0.000430672	0.0229859	PTC_thyroiditis_N1a VS N0	down
COPZ2	1140.71	-1.19916	0.3481	-3.44487	0.000571332	0.0269567	PTC_thyroiditis_N1a VS N0	down
AC021491.4	40.9371	-1.68155	0.459014	-3.66339	0.000248895	0.0172732	PTC_thyroiditis_N1a VS N0	down
MTCO1P40	193.107	-2.38527	0.509197	-4.68439	2.80797e-06	0.00132437	PTC_thyroiditis_N1a VS N0	down
HLF	1265.54	-1.36432	0.421432	-3.23733	0.00120654	0.0407383	PTC_thyroiditis_N1a VS N0	down
AC005746.2	22.6548	-4.03353	0.884341	-4.56106	5.08972e-06	0.00175588	PTC_thyroiditis_N1a VS N0	down
TBX2-AS1	319.105	-3.89502	0.667053	-5.83915	5.24682e-09	1.78422e-05	PTC_thyroiditis_N1a VS N0	down
TBX2	2426.03	-2.07947	0.493746	-4.21162	2.53541e-05	0.00448174	PTC_thyroiditis_N1a VS N0	down
LINC02875	33.0046	-2.39039	0.558422	-4.28061	1.86383e-05	0.00369721	PTC_thyroiditis_N1a VS N0	down
ACE	1736.5	-1.04798	0.320916	-3.26557	0.00109244	0.0386805	PTC_thyroiditis_N1a VS N0	down
AC007448.4	7.60537	-1.44768	0.449098	-3.22353	0.0012662	0.0420535	PTC_thyroiditis_N1a VS N0	down
SOX9-AS1	58.6948	-1.33718	0.402246	-3.32428	0.00088646	0.0347633	PTC_thyroiditis_N1a VS N0	down
KIF19	243.925	-2.28091	0.579009	-3.93933	8.17087e-05	0.00872195	PTC_thyroiditis_N1a VS N0	down
SLC9A3R1	3351.05	-1.28285	0.350683	-3.65814	0.000254054	0.017529	PTC_thyroiditis_N1a VS N0	down
GRIN2C	1708.58	-2.70095	0.579306	-4.66238	3.12573e-06	0.00135281	PTC_thyroiditis_N1a VS N0	down
FBF1	1138.76	-1.22843	0.377131	-3.25731	0.00112475	0.0390856	PTC_thyroiditis_N1a VS N0	down
RNF157	205.692	-1.52095	0.423559	-3.59089	0.000329552	0.0202256	PTC_thyroiditis_N1a VS N0	down
QRICH2	401.42	-1.0226	0.3268	-3.12911	0.00175335	0.049244	PTC_thyroiditis_N1a VS N0	down
MRPL12	229.103	-1.16302	0.354831	-3.27767	0.00104668	0.0379907	PTC_thyroiditis_N1a VS N0	down
GCGR	19.0218	-2.17554	0.690218	-3.15196	0.00162179	0.0470795	PTC_thyroiditis_N1a VS N0	down
AP001269.4	12.6804	-1.9246	0.501343	-3.83889	0.000123593	0.0110188	PTC_thyroiditis_N1a VS N0	down
AQP4-AS1	92.0748	-1.70105	0.519256	-3.27593	0.00105313	0.0380407	PTC_thyroiditis_N1a VS N0	down
AQP4	1206.79	-1.64768	0.510676	-3.22647	0.00125328	0.0418416	PTC_thyroiditis_N1a VS N0	down
SLC14A2	220.818	-2.49693	0.706046	-3.5365	0.000405465	0.0222389	PTC_thyroiditis_N1a VS N0	down
AC023421.1	181.201	-3.144	0.77586	-4.05227	5.07223e-05	0.00678311	PTC_thyroiditis_N1a VS N0	down
LOXHD1	21.5676	-1.65015	0.503506	-3.27733	0.00104794	0.0379907	PTC_thyroiditis_N1a VS N0	down
ST8SIA5	39.9531	-2.02375	0.501166	-4.03807	5.38926e-05	0.00697207	PTC_thyroiditis_N1a VS N0	down
AC090241.2	15.2697	-1.64061	0.441751	-3.71389	0.0002041	0.0154024	PTC_thyroiditis_N1a VS N0	down
KATNAL2	492.248	-1.41003	0.364311	-3.8704	0.000108657	0.010183	PTC_thyroiditis_N1a VS N0	down
MTCO2P2	19.3607	-1.96317	0.475834	-4.12574	3.69551e-05	0.00549799	PTC_thyroiditis_N1a VS N0	down
MAPK4	457.354	-2.6355	0.530478	-4.96816	6.75921e-07	0.000536321	PTC_thyroiditis_N1a VS N0	down
MRO	390.715	-1.95334	0.580549	-3.36465	0.000766402	0.0318566	PTC_thyroiditis_N1a VS N0	down
ONECUT2	20.1686	-1.48674	0.380069	-3.91175	9.16279e-05	0.00932099	PTC_thyroiditis_N1a VS N0	down
ODF3L2	9.40567	-2.3553	0.514164	-4.58083	4.63138e-06	0.00169608	PTC_thyroiditis_N1a VS N0	down
HCN2	64.278	-1.88033	0.600681	-3.13033	0.00174607	0.0491294	PTC_thyroiditis_N1a VS N0	down
AC008759.1	28.8155	-1.49587	0.445825	-3.35528	0.000792834	0.0324272	PTC_thyroiditis_N1a VS N0	down
CCDC151	278.707	-1.64421	0.424654	-3.87187	0.000108004	0.010183	PTC_thyroiditis_N1a VS N0	down
TMEM38A	340.76	-1.5474	0.342771	-4.5144	6.34963e-06	0.00188933	PTC_thyroiditis_N1a VS N0	down
NWD1	167.313	-1.85453	0.55302	-3.35346	0.000798069	0.0325295	PTC_thyroiditis_N1a VS N0	down
CEBPA-DT	312.864	-1.21504	0.35729	-3.4007	0.000672126	0.0298494	PTC_thyroiditis_N1a VS N0	down
AC008738.2	6.58981	-1.74424	0.543572	-3.20885	0.00133266	0.0429804	PTC_thyroiditis_N1a VS N0	down
AD000090.1	262.925	-3.18901	0.818152	-3.89783	9.70595e-05	0.00952465	PTC_thyroiditis_N1a VS N0	down
ETV2	51.9706	-1.16351	0.25493	-4.56403	5.0181e-06	0.00175588	PTC_thyroiditis_N1a VS N0	down
APLP1	249.925	-1.09782	0.319346	-3.43773	0.000586607	0.027326	PTC_thyroiditis_N1a VS N0	down
COX7A1	1262.17	-2.22537	0.446291	-4.98637	6.15243e-07	0.000523045	PTC_thyroiditis_N1a VS N0	down
AC016582.2	25.4377	-1.11867	0.324809	-3.44407	0.000573018	0.0269567	PTC_thyroiditis_N1a VS N0	down
LRFN1	109.802	-1.37006	0.374311	-3.66023	0.000251993	0.0174373	PTC_thyroiditis_N1a VS N0	down
DLL3	39.1164	-3.07253	0.578502	-5.31119	1.08914e-07	0.000185184	PTC_thyroiditis_N1a VS N0	down
SELENOV	186.294	-3.80471	0.612417	-6.21261	5.2111e-10	2.4809e-06	PTC_thyroiditis_N1a VS N0	down
FCGBP	43685.9	-1.60418	0.416266	-3.85373	0.000116332	0.0106506	PTC_thyroiditis_N1a VS N0	down
EXOC3L2	1920.27	-1.10129	0.333183	-3.30537	0.000948525	0.0363404	PTC_thyroiditis_N1a VS N0	down
LRRC4B	156.794	-1.42686	0.349685	-4.08042	4.49535e-05	0.00625774	PTC_thyroiditis_N1a VS N0	down
SYT3	33.1738	-1.74423	0.553943	-3.14876	0.00163964	0.0474817	PTC_thyroiditis_N1a VS N0	down
KLK1	263.897	-2.54991	0.700134	-3.64203	0.000270501	0.0181127	PTC_thyroiditis_N1a VS N0	down
AC018755.3	35.7415	-1.2002	0.325364	-3.68878	0.000225333	0.0161076	PTC_thyroiditis_N1a VS N0	down
ZSCAN1	150.879	-1.27557	0.334872	-3.80914	0.000139452	0.0118979	PTC_thyroiditis_N1a VS N0	down
AL034548.2	98.6594	-1.68181	0.390527	-4.3065	1.65854e-05	0.0034517	PTC_thyroiditis_N1a VS N0	down
TRIB3	952.607	-1.3929	0.390944	-3.56291	0.000366772	0.0211909	PTC_thyroiditis_N1a VS N0	down
TCF15	38.5778	-2.2713	0.525507	-4.32211	1.54545e-05	0.00343812	PTC_thyroiditis_N1a VS N0	down
AL049712.1	5.67531	-2.85425	0.732348	-3.8974	9.72312e-05	0.00952465	PTC_thyroiditis_N1a VS N0	down
EBF4	2653.91	-2.27617	0.486914	-4.67469	2.94397e-06	0.00132785	PTC_thyroiditis_N1a VS N0	down
GNRH2	11.3595	-1.19303	0.361523	-3.30001	0.000966823	0.0365362	PTC_thyroiditis_N1a VS N0	down
ADAM33	149.597	-1.34284	0.422024	-3.18191	0.00146305	0.044859	PTC_thyroiditis_N1a VS N0	down
ADRA1D	21.5254	-1.63772	0.415261	-3.94384	8.0188e-05	0.00865719	PTC_thyroiditis_N1a VS N0	down
BFSP1	276.344	-1.23305	0.314618	-3.91919	8.88484e-05	0.00919542	PTC_thyroiditis_N1a VS N0	down
GGTLC1	93.5023	-1.44613	0.450933	-3.20698	0.00134137	0.0430324	PTC_thyroiditis_N1a VS N0	down
FAM182A	10.6464	-1.66655	0.392755	-4.24323	2.20329e-05	0.00409742	PTC_thyroiditis_N1a VS N0	down
DUSP15	372.455	-1.59697	0.412198	-3.87427	0.000106945	0.010183	PTC_thyroiditis_N1a VS N0	down
SNTA1	8472.8	-1.4627	0.305286	-4.79124	1.65751e-06	0.000917568	PTC_thyroiditis_N1a VS N0	down
AL121906.2	22.1775	-1.67464	0.424905	-3.94122	8.10691e-05	0.00869266	PTC_thyroiditis_N1a VS N0	down
NECAB3	2131.38	-1.06752	0.270718	-3.94328	8.03747e-05	0.00865719	PTC_thyroiditis_N1a VS N0	down
DYNLRB1	656.21	-1.0689	0.331059	-3.22872	0.00124344	0.0416299	PTC_thyroiditis_N1a VS N0	down
MAP1LC3A	1246.29	-1.13363	0.280835	-4.03665	5.42203e-05	0.00697654	PTC_thyroiditis_N1a VS N0	down
ADIG	46.6581	-2.99382	0.582164	-5.14257	2.71e-07	0.00033952	PTC_thyroiditis_N1a VS N0	down
EYA2	1451.24	-1.01418	0.323086	-3.13905	0.00169495	0.0486531	PTC_thyroiditis_N1a VS N0	down
MTRNR2L3	6.10112	-2.88238	0.745836	-3.86463	0.000111257	0.0103288	PTC_thyroiditis_N1a VS N0	down
GNAS	241552	-1.06709	0.302142	-3.53174	0.000412834	0.0223852	PTC_thyroiditis_N1a VS N0	down
LAMA5-AS1	11.3654	-2.70788	0.674016	-4.01753	5.88109e-05	0.00720945	PTC_thyroiditis_N1a VS N0	down
RBBP8NL	515.468	-1.16741	0.357844	-3.26235	0.00110492	0.038793	PTC_thyroiditis_N1a VS N0	down
COL9A3	6803	-4.58488	0.797708	-5.74757	9.05372e-09	2.39461e-05	PTC_thyroiditis_N1a VS N0	down
MHENCR	802.976	-1.2488	0.355777	-3.51008	0.000447978	0.0235328	PTC_thyroiditis_N1a VS N0	down
SOX18	1161.62	-1.55434	0.412672	-3.76652	0.000165541	0.0131051	PTC_thyroiditis_N1a VS N0	down
LIPI	61.5666	-3.34613	0.776072	-4.31162	1.62063e-05	0.0034517	PTC_thyroiditis_N1a VS N0	down
LINC01423	88.7087	-1.69787	0.478708	-3.54676	0.000389993	0.0217898	PTC_thyroiditis_N1a VS N0	down
TFF3	8090.07	-2.90402	0.723878	-4.01175	6.027e-05	0.00720945	PTC_thyroiditis_N1a VS N0	down
TRPM2-AS	17.6484	-1.55308	0.47168	-3.29267	0.000992417	0.0370416	PTC_thyroiditis_N1a VS N0	down
BX322562.1	68.4917	-1.44194	0.356686	-4.0426	5.2861e-05	0.00691375	PTC_thyroiditis_N1a VS N0	down
HDHD5-AS1	17.074	-1.29655	0.39708	-3.26521	0.00109385	0.0386805	PTC_thyroiditis_N1a VS N0	down
TSSK1A	5.36	-1.37287	0.394539	-3.47969	0.000501997	0.0249827	PTC_thyroiditis_N1a VS N0	down
LINC00896	112.743	-1.1039	0.335876	-3.28663	0.00101394	0.0374779	PTC_thyroiditis_N1a VS N0	down
SERPIND1	55.2102	-3.09457	0.790705	-3.91368	9.08988e-05	0.0092865	PTC_thyroiditis_N1a VS N0	down
C22orf15	6.1303	-1.31537	0.412887	-3.18579	0.00144361	0.0446281	PTC_thyroiditis_N1a VS N0	down
CHCHD10	2786.05	-1.39154	0.38389	-3.62485	0.000289135	0.018873	PTC_thyroiditis_N1a VS N0	down
AC253536.4	29.6228	-2.60323	0.669007	-3.89118	9.97577e-05	0.00969238	PTC_thyroiditis_N1a VS N0	down
KIAA1671-AS1	14.315	-1.63833	0.427626	-3.83123	0.000127505	0.011283	PTC_thyroiditis_N1a VS N0	down
AL008638.6	4.70255	-2.39729	0.613589	-3.90699	9.3454e-05	0.00942907	PTC_thyroiditis_N1a VS N0	down
INPP5J	17743.8	-1.08896	0.301436	-3.61257	0.000303182	0.0194004	PTC_thyroiditis_N1a VS N0	down
Z97192.4	15.4487	-1.16635	0.360567	-3.23477	0.00121741	0.040951	PTC_thyroiditis_N1a VS N0	down
ADM2	1763.56	-1.59195	0.429269	-3.70851	0.000208486	0.0155323	PTC_thyroiditis_N1a VS N0	down
MIOX	446.393	-1.63071	0.451647	-3.61059	0.000305504	0.0194888	PTC_thyroiditis_N1a VS N0	down
AL591501.1	10.4179	-2.5991	0.742451	-3.5007	0.000464046	0.0237322	PTC_thyroiditis_N1a VS N0	down
CFAP47	30.9416	-2.76136	0.638448	-4.32512	1.52452e-05	0.00342355	PTC_thyroiditis_N1a VS N0	down
AC245047.1	32.0357	-1.59475	0.414462	-3.84777	0.000119199	0.0107592	PTC_thyroiditis_N1a VS N0	down
PFKFB1	23.2584	-1.28565	0.391305	-3.28555	0.00101785	0.037506	PTC_thyroiditis_N1a VS N0	down
MTRNR2L10	18.9726	-3.02641	0.655042	-4.62018	3.83412e-06	0.00154691	PTC_thyroiditis_N1a VS N0	down
NEXMIF	94.4617	-1.60246	0.427509	-3.74836	0.000177992	0.0139372	PTC_thyroiditis_N1a VS N0	down
PLP1	69.3837	-2.78237	0.846021	-3.28878	0.00100624	0.0372514	PTC_thyroiditis_N1a VS N0	down
COL4A6	62.6509	-1.41728	0.419109	-3.38166	0.000720505	0.0310705	PTC_thyroiditis_N1a VS N0	down
APLN	496.608	-1.81579	0.490579	-3.70131	0.000214486	0.0157155	PTC_thyroiditis_N1a VS N0	down
FHL1	15579.6	-1.31875	0.412074	-3.20026	0.00137302	0.0436371	PTC_thyroiditis_N1a VS N0	down
FATE1	25.1626	-1.96429	0.426046	-4.6105	4.01697e-06	0.00156754	PTC_thyroiditis_N1a VS N0	down
PNMA6A	226.913	-1.61527	0.449018	-3.59735	0.000321479	0.0200327	PTC_thyroiditis_N1a VS N0	down
AVPR2	107.901	-1.42233	0.324527	-4.38279	1.17171e-05	0.00284607	PTC_thyroiditis_N1a VS N0	down
AC010970.1	63.4011	-3.43425	0.934978	-3.67308	0.000239647	0.0169275	PTC_thyroiditis_N1a VS N0	down
MT-TF	14.1221	-2.20789	0.590463	-3.73925	0.000184568	0.0144048	PTC_thyroiditis_N1a VS N0	down
MT-RNR1	143963	-1.73158	0.548621	-3.15624	0.00159816	0.0470795	PTC_thyroiditis_N1a VS N0	down
MT-RNR2	1.12582e+06	-2.37373	0.535098	-4.43607	9.16158e-06	0.00242314	PTC_thyroiditis_N1a VS N0	down
MT-ND1	353339	-1.74996	0.481889	-3.63146	0.000281821	0.018583	PTC_thyroiditis_N1a VS N0	down
MT-ND2	394593	-1.76099	0.474772	-3.70913	0.000207973	0.0155323	PTC_thyroiditis_N1a VS N0	down
MT-TC	39.1711	-1.97772	0.532564	-3.71359	0.00020434	0.0154024	PTC_thyroiditis_N1a VS N0	down
MT-TY	47.7288	-1.98341	0.505797	-3.92136	8.80497e-05	0.00919542	PTC_thyroiditis_N1a VS N0	down
MT-CO1	1.86379e+06	-2.29023	0.487647	-4.6965	2.64661e-06	0.0013125	PTC_thyroiditis_N1a VS N0	down
MT-CO2	546857	-1.99012	0.453685	-4.38657	1.15154e-05	0.00282591	PTC_thyroiditis_N1a VS N0	down
MT-ATP8	19589.6	-1.79227	0.520673	-3.44221	0.000576973	0.0270893	PTC_thyroiditis_N1a VS N0	down
MT-ATP6	390194	-1.92649	0.470617	-4.09354	4.24835e-05	0.00601951	PTC_thyroiditis_N1a VS N0	down
MT-CO3	781670	-2.02762	0.469627	-4.31752	1.57792e-05	0.00344594	PTC_thyroiditis_N1a VS N0	down
MT-ND3	188581	-1.99838	0.481	-4.15465	3.25792e-05	0.00506873	PTC_thyroiditis_N1a VS N0	down
MT-ND4L	72303.9	-2.12798	0.511755	-4.1582	3.2077e-05	0.00506577	PTC_thyroiditis_N1a VS N0	down
MT-ND4	1.27568e+06	-2.22802	0.489963	-4.54733	5.43318e-06	0.00180527	PTC_thyroiditis_N1a VS N0	down
MT-ND5	338814	-1.58451	0.413116	-3.83551	0.000125306	0.0111297	PTC_thyroiditis_N1a VS N0	down
MT-ND6	144267	-1.68684	0.397709	-4.2414	2.22128e-05	0.00409886	PTC_thyroiditis_N1a VS N0	down
MT-CYB	570791	-1.83301	0.459721	-3.98723	6.6848e-05	0.0076872	PTC_thyroiditis_N1a VS N0	down
MT-TP	7078.02	-1.67793	0.50971	-3.29193	0.000995037	0.0370416	PTC_thyroiditis_N1a VS N0	down
KANK4	156.568	-2.94264	0.726288	-4.05161	5.08658e-05	0.0442546	PTC_thyroiditis_N1b VS N0	down
MYCN	132.227	-2.28353	0.422799	-5.40099	6.62759e-08	0.000369007	PTC_thyroiditis_N1b VS N0	down
AC011298.1	96.3848	-4.47539	1.04948	-4.26437	2.00465e-05	0.0251823	PTC_thyroiditis_N1b VS N0	down
KIF1A	659.533	-4.05063	0.770012	-5.26048	1.43682e-07	0.000639987	PTC_thyroiditis_N1b VS N0	down
DCLK3	67.8736	-2.07423	0.483616	-4.28899	1.79486e-05	0.0251823	PTC_thyroiditis_N1b VS N0	down
TAGLN3	48.7923	-3.17947	0.784005	-4.05542	5.00443e-05	0.0442546	PTC_thyroiditis_N1b VS N0	down
COL25A1	270.491	-2.3881	0.591048	-4.04046	5.33464e-05	0.0442546	PTC_thyroiditis_N1b VS N0	down
PCDHGA1	49.4273	-1.36834	0.34215	-3.99924	6.35474e-05	0.0488022	PTC_thyroiditis_N1b VS N0	down
INSYN2B	68.785	-4.06427	0.878131	-4.62832	3.68644e-06	0.0102626	PTC_thyroiditis_N1b VS N0	down
AL031123.2	17.2562	-2.27623	0.527931	-4.3116	1.62076e-05	0.0251823	PTC_thyroiditis_N1b VS N0	down
GLDC	457.418	-3.41492	0.836827	-4.0808	4.48808e-05	0.0434583	PTC_thyroiditis_N1b VS N0	down
CRABP1	1533.13	-3.30198	0.809149	-4.0808	4.48802e-05	0.0434583	PTC_thyroiditis_N1b VS N0	down
GDAP1L1	12.1764	-1.93797	0.483334	-4.00959	6.08253e-05	0.04838	PTC_thyroiditis_N1b VS N0	down
COL9A3	4306.98	-4.39653	0.902335	-4.87239	1.10257e-06	0.00409256	PTC_thyroiditis_N1b VS N0	down
APLN	503.966	-2.61125	0.593887	-4.39688	1.09819e-05	0.0222344	PTC_thyroiditis_N1b VS N0	down
AVPR2	110.188	-1.6709	0.379934	-4.39787	1.09317e-05	0.0222344	PTC_thyroiditis_N1b VS N0	down
MTND1P23	91.3057	1.83803	0.329459	5.57894	2.41987e-08	2.89945e-05	PTC_blank_N1a VS N0	up
MTCO3P12	268.393	1.45006	0.309534	4.68465	2.80443e-06	0.000960062	PTC_blank_N1a VS N0	up
AL391650.2	259.112	1.28033	0.330193	3.87753	0.000105522	0.00869141	PTC_blank_N1a VS N0	up
FCRLA	76.0984	1.61782	0.456328	3.5453	0.000392166	0.0179696	PTC_blank_N1a VS N0	up
F5	664.527	1.04964	0.328344	3.19678	0.00138971	0.0351901	PTC_blank_N1a VS N0	up
AC099066.2	7.90875	1.00185	0.308409	3.24844	0.00116041	0.0317968	PTC_blank_N1a VS N0	up
RNF144A-AS1	12.6705	1.11721	0.292761	3.81613	0.000135562	0.00999839	PTC_blank_N1a VS N0	up
IL1RL1	3670.79	1.42951	0.415289	3.44221	0.00057698	0.0218969	PTC_blank_N1a VS N0	up
HOXD1	21.8394	1.5984	0.418636	3.81812	0.000134473	0.00999839	PTC_blank_N1a VS N0	up
MYOSLID	8.10899	1.09669	0.277984	3.94516	7.97465e-05	0.00737585	PTC_blank_N1a VS N0	up
COL6A3	9661.51	1.0378	0.261137	3.97414	7.06332e-05	0.00705262	PTC_blank_N1a VS N0	up
LINC00973	19.2741	1.5614	0.363027	4.30106	1.69984e-05	0.00309019	PTC_blank_N1a VS N0	up
TMEM108-AS1	23.8445	1.80146	0.427963	4.20938	2.56074e-05	0.00399415	PTC_blank_N1a VS N0	up
MME	239.54	1.03524	0.337211	3.07001	0.00214049	0.0439949	PTC_blank_N1a VS N0	up
FGFBP1	671.926	1.63465	0.409431	3.99248	6.53856e-05	0.00673267	PTC_blank_N1a VS N0	up
RPS29P11	127.635	1.12301	0.334644	3.35583	0.000791275	0.025468	PTC_blank_N1a VS N0	up
STAP1	33.3046	1.29775	0.348337	3.72554	0.000194894	0.0121362	PTC_blank_N1a VS N0	up
VCAN	2288.89	1.22371	0.29738	4.11496	3.87239e-05	0.00496017	PTC_blank_N1a VS N0	up
LOX	1561.69	1.32884	0.263833	5.03666	4.73729e-07	0.000304573	PTC_blank_N1a VS N0	up
COL12A1	2028.05	1.3761	0.261357	5.26521	1.40033e-07	0.000108567	PTC_blank_N1a VS N0	up
AC022034.1	269.383	1.08314	0.24766	4.37349	1.22278e-05	0.002538	PTC_blank_N1a VS N0	up
XKR4	62.7988	1.10336	0.350755	3.14567	0.00165706	0.0388268	PTC_blank_N1a VS N0	up
AC016405.2	27.4872	1.02626	0.290638	3.53107	0.000413886	0.018367	PTC_blank_N1a VS N0	up
ADGRB1	91.7569	1.02659	0.277765	3.6959	0.000219107	0.0127349	PTC_blank_N1a VS N0	up
H19	262.545	1.20719	0.292801	4.1229	3.74127e-05	0.00494345	PTC_blank_N1a VS N0	up
MS4A1	414.914	1.41012	0.419231	3.36359	0.000769354	0.0252984	PTC_blank_N1a VS N0	up
POU2AF1	443.877	1.19082	0.312084	3.81571	0.00013579	0.00999839	PTC_blank_N1a VS N0	up
MFAP5	302.952	1.30184	0.364213	3.57439	0.000351051	0.0169482	PTC_blank_N1a VS N0	up
SYT1	501.401	1.283	0.34661	3.70157	0.000214272	0.0126076	PTC_blank_N1a VS N0	up
AL359538.4	5.56923	1.05059	0.284128	3.69759	0.000217657	0.0127349	PTC_blank_N1a VS N0	up
POSTN	5963.21	1.45446	0.308626	4.71269	2.4447e-06	0.00085923	PTC_blank_N1a VS N0	up
RPS26P47	6.07479	1.0052	0.258283	3.89183	9.949e-05	0.00835209	PTC_blank_N1a VS N0	up
LINC01500	6.09768	1.12759	0.354168	3.18377	0.0014537	0.0359199	PTC_blank_N1a VS N0	up
CCL17	249.472	1.16877	0.362196	3.2269	0.00125137	0.033308	PTC_blank_N1a VS N0	up
P2RX5	34.0719	1.38509	0.337701	4.10151	4.1046e-05	0.00510365	PTC_blank_N1a VS N0	up
ALPK2	21.8805	1.73972	0.409373	4.24972	2.14036e-05	0.00354842	PTC_blank_N1a VS N0	up
TNFSF9	187.003	1.05794	0.324822	3.257	0.00112597	0.0312756	PTC_blank_N1a VS N0	up
SPIB	48.6958	1.22227	0.350897	3.48326	0.00049535	0.0201216	PTC_blank_N1a VS N0	up
HAS1	23.0522	1.10113	0.361298	3.0477	0.00230599	0.0458416	PTC_blank_N1a VS N0	up
APCDD1L	27.6092	1.27593	0.346887	3.67824	0.000234851	0.0133132	PTC_blank_N1a VS N0	up
PHACTR3	140.579	1.15212	0.294956	3.90608	9.38055e-05	0.00810878	PTC_blank_N1a VS N0	up
GGTLC3	5.2268	1.27587	0.31438	4.05836	4.94186e-05	0.00566381	PTC_blank_N1a VS N0	up
TNFRSF13C	90.7587	1.10415	0.311748	3.54182	0.000397375	0.0179696	PTC_blank_N1a VS N0	up
IL17REL	5.00084	1.29843	0.375738	3.45567	0.000548919	0.0212818	PTC_blank_N1a VS N0	up
AC006062.1	14.4069	1.17662	0.312815	3.76138	0.000168976	0.011218	PTC_blank_N1a VS N0	up
KLHL34	13.8544	1.351	0.36909	3.66035	0.000251866	0.0138895	PTC_blank_N1a VS N0	up
DRP2	9.43544	1.10751	0.35551	3.11527	0.00183775	0.0408361	PTC_blank_N1a VS N0	up
VSIG1	70.6522	1.09747	0.244569	4.48738	7.21051e-06	0.00186342	PTC_blank_N1a VS N0	up
PLA2G2E	30.1819	1.79831	0.42052	4.27639	1.89945e-05	0.00233795	PTC_blank_N1b VS N0	up
AL391650.2	233.302	1.17433	0.363428	3.23125	0.00123249	0.0265922	PTC_blank_N1b VS N0	up
DAB1	11.4202	1.08187	0.264909	4.08394	4.42775e-05	0.00397391	PTC_blank_N1b VS N0	up
ROR1-AS1	5.99572	1.44936	0.337046	4.30019	1.70651e-05	0.00221276	PTC_blank_N1b VS N0	up
F3	3517.8	1.0437	0.240183	4.34543	1.39006e-05	0.00192141	PTC_blank_N1b VS N0	up
COL11A1	552.156	1.78438	0.494764	3.60652	0.000310334	0.0126323	PTC_blank_N1b VS N0	up
AL445426.1	36.6362	1.0263	0.318061	3.22673	0.00125214	0.0268669	PTC_blank_N1b VS N0	up
TBX15	129.338	1.39327	0.217367	6.40978	1.45732e-10	5.38124e-07	PTC_blank_N1b VS N0	up
IVL	420.136	1.67488	0.47534	3.52354	0.000425818	0.0149545	PTC_blank_N1b VS N0	up
S100A4	14217.3	1.18728	0.290239	4.09071	4.30058e-05	0.00387322	PTC_blank_N1b VS N0	up
S100A2	1705.65	1.0394	0.28333	3.6685	0.000243973	0.0111221	PTC_blank_N1b VS N0	up
AL365181.2	4.18226	1.30821	0.341826	3.82712	0.000129653	0.00777555	PTC_blank_N1b VS N0	up
AL590666.2	4.51998	1.15952	0.329139	3.52288	0.000426886	0.0149717	PTC_blank_N1b VS N0	up
CD1C	228.931	1.14319	0.327153	3.49437	0.000475185	0.0156466	PTC_blank_N1b VS N0	up
CD1B	37.7587	1.52035	0.401031	3.7911	0.000149983	0.00839127	PTC_blank_N1b VS N0	up
CD1E	183.132	1.16383	0.34273	3.39577	0.000684368	0.019021	PTC_blank_N1b VS N0	up
CADM3-AS1	26.5108	1.01911	0.294409	3.46156	0.000537051	0.0168312	PTC_blank_N1b VS N0	up
ACKR1	979.065	1.00875	0.284472	3.54605	0.000391046	0.0142967	PTC_blank_N1b VS N0	up
LINC01133	8.36594	1.40822	0.41224	3.41602	0.000635438	0.0183576	PTC_blank_N1b VS N0	up
ITLN1	14.5333	1.06714	0.267648	3.98712	6.68809e-05	0.00528666	PTC_blank_N1b VS N0	up
ADAMTS4	1249.58	1.39645	0.269499	5.18167	2.19908e-07	0.000118795	PTC_blank_N1b VS N0	up
LRRC52	39.9009	1.33357	0.280043	4.76202	1.91666e-06	0.000533889	PTC_blank_N1b VS N0	up
GPA33	26.6678	1.44102	0.335192	4.29909	1.71504e-05	0.00221276	PTC_blank_N1b VS N0	up
SELE	749.403	1.01592	0.341916	2.97125	0.0029659	0.0430242	PTC_blank_N1b VS N0	up
Z97200.1	7.62256	1.44268	0.328042	4.39785	1.09328e-05	0.00167214	PTC_blank_N1b VS N0	up
TNFSF18	83.8874	1.16121	0.315376	3.68197	0.000231443	0.0108921	PTC_blank_N1b VS N0	up
PRG4	38.5531	1.50368	0.281988	5.33242	9.69108e-08	5.96417e-05	PTC_blank_N1b VS N0	up
MYBPH	132.567	1.21586	0.362821	3.35114	0.000804789	0.0209547	PTC_blank_N1b VS N0	up
PRELP	1702.2	1.0862	0.26404	4.11375	3.89276e-05	0.00360646	PTC_blank_N1b VS N0	up
CTSE	2241.19	1.04611	0.351792	2.97366	0.00294276	0.0429015	PTC_blank_N1b VS N0	up
IL24	16.2753	1.40413	0.287747	4.87972	1.06239e-06	0.00038182	PTC_blank_N1b VS N0	up
CR1	86.215	1.15243	0.344083	3.34928	0.000810217	0.0209906	PTC_blank_N1b VS N0	up
AC099066.2	8.37566	1.35307	0.324718	4.1669	3.08764e-05	0.00309692	PTC_blank_N1b VS N0	up
AC012368.2	3.40889	1.03852	0.33706	3.08112	0.00206227	0.0354897	PTC_blank_N1b VS N0	up
CLEC4F	32.5829	1.06734	0.312857	3.4116	0.000645827	0.0184457	PTC_blank_N1b VS N0	up
ACTG2	395.126	1.02092	0.296852	3.43917	0.0005835	0.0175828	PTC_blank_N1b VS N0	up
IL1A	18.2905	1.02567	0.293287	3.49714	0.000470272	0.0155841	PTC_blank_N1b VS N0	up
EN1	13.4856	1.3163	0.297517	4.4243	9.67539e-06	0.00152494	PTC_blank_N1b VS N0	up
MARCO	1077.85	1.11441	0.356575	3.12533	0.00177605	0.0325353	PTC_blank_N1b VS N0	up
ERMN	18.0409	1.18058	0.305046	3.87016	0.000108762	0.00701738	PTC_blank_N1b VS N0	up
AC007750.1	4.64689	1.00353	0.244892	4.09783	4.17038e-05	0.0037844	PTC_blank_N1b VS N0	up
FAP	338.158	1.23139	0.285522	4.31277	1.61223e-05	0.00214809	PTC_blank_N1b VS N0	up
COL3A1	31462.2	1.0493	0.285517	3.67509	0.000237762	0.0109799	PTC_blank_N1b VS N0	up
HECW2-AS1	19.0718	1.08533	0.31124	3.48713	0.000488231	0.0159341	PTC_blank_N1b VS N0	up
ADAM23	47.1616	1.2537	0.283241	4.42627	9.58751e-06	0.00152036	PTC_blank_N1b VS N0	up
MYOSLID	8.5227	1.42883	0.25109	5.6905	1.2667e-08	1.21577e-05	PTC_blank_N1b VS N0	up
LINC01614	27.7976	2.02963	0.333361	6.08837	1.14063e-09	2.277e-06	PTC_blank_N1b VS N0	up
DES	467.68	2.80324	0.416005	6.73848	1.60047e-11	1.03423e-07	PTC_blank_N1b VS N0	up
SLC19A3	27.1646	1.43891	0.384506	3.74222	0.000182399	0.00945434	PTC_blank_N1b VS N0	up
TRPM8	8.3965	1.7776	0.398803	4.45733	8.29886e-06	0.0013663	PTC_blank_N1b VS N0	up
COL6A3	9195.63	1.06351	0.253914	4.18847	2.80837e-05	0.00291529	PTC_blank_N1b VS N0	up
XIRP1	28.0795	2.70392	0.336013	8.04708	8.47897e-16	2.19164e-11	PTC_blank_N1b VS N0	up
C3orf86	3.81578	1.18119	0.263027	4.49076	7.09682e-06	0.0012456	PTC_blank_N1b VS N0	up
VGLL3	202.976	1.39299	0.254401	5.47558	4.36077e-08	3.31521e-05	PTC_blank_N1b VS N0	up
LINC01215	30.8479	1.09474	0.320093	3.42006	0.000626063	0.018244	PTC_blank_N1b VS N0	up
RNU4-62P	4.74143	1.21132	0.343999	3.5213	0.000429439	0.0150049	PTC_blank_N1b VS N0	up
CLSTN2	133.104	1.16864	0.256891	4.54918	5.38554e-06	0.00103885	PTC_blank_N1b VS N0	up
PCOLCE2	101.151	1.05071	0.314436	3.34156	0.000833083	0.0213203	PTC_blank_N1b VS N0	up
PTX3	70.606	1.33711	0.185403	7.21191	5.51725e-13	4.75366e-09	PTC_blank_N1b VS N0	up
SHOX2	39.3008	1.12918	0.26326	4.28922	1.79298e-05	0.00226212	PTC_blank_N1b VS N0	up
LINC00887	112.755	1.05271	0.306514	3.43445	0.000593757	0.0177018	PTC_blank_N1b VS N0	up
LRRC15	415.013	1.45699	0.483608	3.01276	0.00258883	0.0398466	PTC_blank_N1b VS N0	up
APOD	1331.4	1.16182	0.301136	3.85813	0.000114259	0.00722094	PTC_blank_N1b VS N0	up
BEND4	5.9508	2.05659	0.428449	4.80009	1.58591e-06	0.000488007	PTC_blank_N1b VS N0	up
CORIN	59.4784	1.00589	0.216761	4.64056	3.47462e-06	0.000839365	PTC_blank_N1b VS N0	up
STAP1	30.4629	1.24531	0.379657	3.28009	0.00103775	0.0241004	PTC_blank_N1b VS N0	up
CXCL8	591.747	1.19846	0.312312	3.83739	0.000124349	0.00752733	PTC_blank_N1b VS N0	up
CXCL1	62.233	1.33657	0.343742	3.88829	0.000100954	0.00678467	PTC_blank_N1b VS N0	up
CXCL5	70.0549	2.06532	0.454962	4.53955	5.63738e-06	0.00105591	PTC_blank_N1b VS N0	up
CXCL2	1347.11	1.01325	0.333471	3.03848	0.00237776	0.0381978	PTC_blank_N1b VS N0	up
ODAPH	3.10579	1.28685	0.278811	4.61548	3.92179e-06	0.000897083	PTC_blank_N1b VS N0	up
LINC01088	18.4017	1.24014	0.227355	5.45463	4.90741e-08	3.62419e-05	PTC_blank_N1b VS N0	up
IBSP	36.3795	1.64039	0.421601	3.89086	9.9889e-05	0.00678467	PTC_blank_N1b VS N0	up
SPP1	3734.15	1.35103	0.31789	4.24998	2.1379e-05	0.00245603	PTC_blank_N1b VS N0	up
BMPR1B	19.3484	1.08246	0.330653	3.2737	0.00106148	0.0244411	PTC_blank_N1b VS N0	up
ADH1B	204.741	1.25528	0.418628	2.99857	0.00271249	0.0407867	PTC_blank_N1b VS N0	up
PCDH10	45.488	1.19176	0.257712	4.6244	3.75692e-06	0.000874854	PTC_blank_N1b VS N0	up
AC079298.3	5.00345	1.02372	0.325231	3.14767	0.00164578	0.0312336	PTC_blank_N1b VS N0	up
AC107208.1	5.2194	1.15759	0.363052	3.18849	0.0014302	0.0286461	PTC_blank_N1b VS N0	up
AC084871.4	12.1363	2.19958	0.433141	5.07822	3.80994e-07	0.000188865	PTC_blank_N1b VS N0	up
IL7R	904.361	1.58419	0.332425	4.76555	1.88337e-06	0.000533889	PTC_blank_N1b VS N0	up
C7	2831.21	1.12381	0.382316	2.93949	0.0032875	0.0455144	PTC_blank_N1b VS N0	up
VCAN	2242.45	1.36155	0.296781	4.58771	4.48125e-06	0.000941719	PTC_blank_N1b VS N0	up
LOX	1371.56	1.15629	0.276182	4.1867	2.83043e-05	0.00292643	PTC_blank_N1b VS N0	up
PCDHA4	30.2136	1.04214	0.321673	3.23974	0.00119639	0.0261056	PTC_blank_N1b VS N0	up
JAKMIP2	25.3465	1.15826	0.311041	3.72383	0.000196226	0.00977273	PTC_blank_N1b VS N0	up
C5orf46	8.44309	1.73761	0.361566	4.80579	1.5414e-06	0.000486296	PTC_blank_N1b VS N0	up
NIPAL4	82.8351	1.17976	0.295735	3.98925	6.6282e-05	0.00527156	PTC_blank_N1b VS N0	up
ATP10B	194.807	1.42209	0.35592	3.99552	6.45535e-05	0.00514994	PTC_blank_N1b VS N0	up
KCNIP1	11.0809	1.14395	0.343718	3.32818	0.000874161	0.021791	PTC_blank_N1b VS N0	up
LY86-AS1	4.90376	1.39162	0.31068	4.47925	7.49048e-06	0.00126545	PTC_blank_N1b VS N0	up
FKBP5	6042.54	1.12445	0.197648	5.68917	1.27659e-08	1.21577e-05	PTC_blank_N1b VS N0	up
TREM1	800.847	1.13777	0.264314	4.30461	1.6728e-05	0.00219485	PTC_blank_N1b VS N0	up
GSTA1	16.0663	1.67946	0.48109	3.49096	0.000481296	0.0157475	PTC_blank_N1b VS N0	up
COL12A1	1815.41	1.27081	0.235542	5.39527	6.84218e-08	4.65413e-05	PTC_blank_N1b VS N0	up
TBX18	63.2106	1.04182	0.232482	4.48129	7.41935e-06	0.00126168	PTC_blank_N1b VS N0	up
SLC22A16	4.3412	1.03372	0.351386	2.94184	0.00326268	0.0454384	PTC_blank_N1b VS N0	up
COL10A1	584.447	1.42489	0.405594	3.51309	0.000442935	0.0151843	PTC_blank_N1b VS N0	up
LINC01013	5.12398	1.09267	0.307734	3.5507	0.00038421	0.0140667	PTC_blank_N1b VS N0	up
THBS2	985.614	1.21564	0.347603	3.49721	0.000470159	0.0155841	PTC_blank_N1b VS N0	up
IL6	284.305	2.10989	0.392488	5.37569	7.62899e-08	5.05626e-05	PTC_blank_N1b VS N0	up
SFRP4	1481.18	1.25874	0.364673	3.4517	0.000557072	0.0171828	PTC_blank_N1b VS N0	up
INHBA	964.808	1.488	0.261399	5.69244	1.25238e-08	1.21577e-05	PTC_blank_N1b VS N0	up
IGFBP1	7.52229	1.30142	0.356021	3.65547	0.000256711	0.0114208	PTC_blank_N1b VS N0	up
SEMA3C	422.709	1.02436	0.280673	3.64967	0.000262574	0.0115622	PTC_blank_N1b VS N0	up
COL1A2	35592.9	1.04184	0.262259	3.97257	7.11016e-05	0.00551902	PTC_blank_N1b VS N0	up
SERPINE1	3845.86	1.50792	0.243903	6.18244	6.31187e-10	1.48317e-06	PTC_blank_N1b VS N0	up
WNT2	29.1755	1.61293	0.427782	3.77044	0.00016296	0.00887884	PTC_blank_N1b VS N0	up
FLNC	361.83	1.81417	0.279657	6.48713	8.74874e-11	3.76896e-07	PTC_blank_N1b VS N0	up
FAM180A	51.9638	1.03332	0.330977	3.12203	0.0017961	0.0327633	PTC_blank_N1b VS N0	up
LINC00968	5.1182	1.1248	0.289362	3.88716	0.000101425	0.00678467	PTC_blank_N1b VS N0	up
SLCO5A1	33.2811	1.65713	0.349236	4.74502	2.08485e-06	0.00055556	PTC_blank_N1b VS N0	up
PI15	53.365	2.22934	0.357389	6.23785	4.4364e-10	1.19469e-06	PTC_blank_N1b VS N0	up
CTHRC1	856.149	1.08489	0.30404	3.56824	0.000359383	0.0135429	PTC_blank_N1b VS N0	up
ENPP2	1666.6	1.01445	0.278938	3.63684	0.000276003	0.0119571	PTC_blank_N1b VS N0	up
CCN4	213.071	1.54678	0.324846	4.76157	1.92091e-06	0.000533889	PTC_blank_N1b VS N0	up
AL583785.1	9.22863	1.36321	0.357146	3.81696	0.000135104	0.00799123	PTC_blank_N1b VS N0	up
FREM1	38.7399	1.15171	0.358259	3.21475	0.00130558	0.0273393	PTC_blank_N1b VS N0	up
AQP3	262.625	1.10109	0.272995	4.03339	5.4977e-05	0.00456854	PTC_blank_N1b VS N0	up
SLC28A3	141.783	1.04607	0.296727	3.52536	0.000422911	0.0148929	PTC_blank_N1b VS N0	up
GAS1	274.871	1.22648	0.254772	4.81403	1.47917e-06	0.000481287	PTC_blank_N1b VS N0	up
ASPN	991.073	1.07874	0.245481	4.3944	1.11078e-05	0.00167903	PTC_blank_N1b VS N0	up
MUSK	6.0476	1.17186	0.394534	2.97023	0.00297572	0.0430422	PTC_blank_N1b VS N0	up
TNC	9094.61	1.03675	0.323004	3.2097	0.00132872	0.0275589	PTC_blank_N1b VS N0	up
LHX2	6.74761	1.5302	0.403692	3.79051	0.000150339	0.00839301	PTC_blank_N1b VS N0	up
COL5A1	4235.28	1.00014	0.252146	3.96651	7.29319e-05	0.00558359	PTC_blank_N1b VS N0	up
FCN1	312.563	1.02649	0.304433	3.3718	0.000746796	0.0198371	PTC_blank_N1b VS N0	up
IL2RA	171.385	1.23226	0.257335	4.78855	1.67991e-06	0.000504909	PTC_blank_N1b VS N0	up
MRC1	1551.51	1.22784	0.270013	4.54732	5.4333e-06	0.0010403	PTC_blank_N1b VS N0	up
ADAMTS14	308.571	1.03617	0.313957	3.30037	0.000965564	0.0230352	PTC_blank_N1b VS N0	up
DUSP13	69.3923	1.03826	0.343342	3.02398	0.00249471	0.0391281	PTC_blank_N1b VS N0	up
SFTPA2	315.45	1.64789	0.513053	3.21193	0.00131845	0.0274265	PTC_blank_N1b VS N0	up
LIPN	5.53758	1.3191	0.294049	4.48597	7.25825e-06	0.0012456	PTC_blank_N1b VS N0	up
PLEKHS1	26.7472	1.34528	0.377812	3.56071	0.000369855	0.0137357	PTC_blank_N1b VS N0	up
EMX2	11.424	1.04491	0.308801	3.38376	0.000715003	0.0193118	PTC_blank_N1b VS N0	up
ADAM12	419.4	1.30361	0.299755	4.34893	1.36806e-05	0.00190117	PTC_blank_N1b VS N0	up
IGF2	15.6269	1.04373	0.304281	3.43017	0.000603208	0.0178191	PTC_blank_N1b VS N0	up
LYVE1	258.175	1.1378	0.251562	4.52296	6.09818e-06	0.001134	PTC_blank_N1b VS N0	up
SAA1	79.5173	1.53096	0.480232	3.18797	0.00143276	0.0286641	PTC_blank_N1b VS N0	up
WT1	8.80064	1.76321	0.423756	4.1609	3.16992e-05	0.00316356	PTC_blank_N1b VS N0	up
TCN1	40.4302	2.90835	0.458712	6.34026	2.29381e-10	7.4113e-07	PTC_blank_N1b VS N0	up
FAT3	11.2763	1.06523	0.336058	3.16977	0.00152558	0.0297786	PTC_blank_N1b VS N0	up
BIRC3	1533.73	1.02561	0.290465	3.53093	0.000414099	0.014784	PTC_blank_N1b VS N0	up
MMP10	19.9031	1.96795	0.396571	4.96241	6.96228e-07	0.000295018	PTC_blank_N1b VS N0	up
MMP12	181.629	2.29473	0.464512	4.94009	7.80875e-07	0.000320382	PTC_blank_N1b VS N0	up
CASP1P2	5.36361	1.09142	0.367597	2.96907	0.002987	0.0430848	PTC_blank_N1b VS N0	up
ZBTB16	2808.55	1.0432	0.225359	4.62907	3.67319e-06	0.000874854	PTC_blank_N1b VS N0	up
CLMP	245.861	1.16669	0.277078	4.21068	2.54599e-05	0.00275351	PTC_blank_N1b VS N0	up
MFAP5	331.598	1.74299	0.386867	4.50539	6.62514e-06	0.00118921	PTC_blank_N1b VS N0	up
ART4	77.8026	1.06238	0.305932	3.4726	0.000515436	0.0164461	PTC_blank_N1b VS N0	up
SLC38A4	45.0589	1.11848	0.311402	3.59175	0.000328466	0.0131427	PTC_blank_N1b VS N0	up
KRT6A	336.909	2.7761	0.553892	5.01199	5.38689e-07	0.000251542	PTC_blank_N1b VS N0	up
KRT1	6.72375	1.34777	0.401721	3.355	0.000793656	0.0207846	PTC_blank_N1b VS N0	up
HOXC8	7.04092	1.36426	0.337284	4.04485	5.23561e-05	0.00446355	PTC_blank_N1b VS N0	up
MMP19	377.486	1.29771	0.219569	5.91028	3.41517e-09	4.64607e-06	PTC_blank_N1b VS N0	up
AC090023.1	4.52564	1.06463	0.33055	3.22078	0.00127843	0.0270657	PTC_blank_N1b VS N0	up
LGR5	23.7015	1.29867	0.438959	2.95851	0.00309126	0.0439743	PTC_blank_N1b VS N0	up
TRHDE	8.66653	1.29912	0.363205	3.57682	0.0003478	0.0133779	PTC_blank_N1b VS N0	up
LNCOG	11.5846	1.12999	0.321512	3.51461	0.000440396	0.0151635	PTC_blank_N1b VS N0	up
SYT1	466.519	1.27614	0.374659	3.40614	0.000658892	0.0187311	PTC_blank_N1b VS N0	up
LINC02458	11.352	1.01363	0.28344	3.57618	0.000348647	0.0133905	PTC_blank_N1b VS N0	up
LUM	5722.33	1.06103	0.346079	3.06587	0.00217038	0.0365949	PTC_blank_N1b VS N0	up
DCN	6924.07	1.00336	0.333462	3.00893	0.0026217	0.0399561	PTC_blank_N1b VS N0	up
POSTN	5585.9	1.49193	0.312706	4.77104	1.83276e-06	0.000532284	PTC_blank_N1b VS N0	up
TNFSF11	57.8128	1.15125	0.371892	3.09565	0.0019638	0.0344605	PTC_blank_N1b VS N0	up
ITGBL1	255.352	1.13153	0.297866	3.79878	0.000145408	0.00827866	PTC_blank_N1b VS N0	up
CTSG	32.3339	1.2659	0.377849	3.35029	0.000807273	0.0209712	PTC_blank_N1b VS N0	up
AL133304.2	66.9605	1.12664	0.360218	3.12766	0.00176205	0.0324168	PTC_blank_N1b VS N0	up
SLC8A3	5.74865	1.65862	0.39807	4.16664	3.09117e-05	0.00309692	PTC_blank_N1b VS N0	up
LINC02345	41.7252	1.19518	0.29585	4.03981	5.34956e-05	0.00450409	PTC_blank_N1b VS N0	up
THBS1	5957.87	1.69217	0.253352	6.67914	2.40355e-11	1.24254e-07	PTC_blank_N1b VS N0	up
FRMD5	723.892	1.03794	0.352578	2.94387	0.00324138	0.0452637	PTC_blank_N1b VS N0	up
TNFAIP8L3	134.626	1.12045	0.206136	5.43549	5.46468e-08	3.8176e-05	PTC_blank_N1b VS N0	up
CYP19A1	33.9014	1.63714	0.373141	4.38745	1.14688e-05	0.00171046	PTC_blank_N1b VS N0	up
AQP9	135.969	1.23353	0.318273	3.8757	0.000106321	0.00692236	PTC_blank_N1b VS N0	up
CEMIP	609.15	1.46585	0.257682	5.68858	1.28097e-08	1.21577e-05	PTC_blank_N1b VS N0	up
PLIN1	67.1466	1.07223	0.259691	4.12888	3.64539e-05	0.00347707	PTC_blank_N1b VS N0	up
LINC02207	8.11149	1.29282	0.295388	4.37668	1.20499e-05	0.00175495	PTC_blank_N1b VS N0	up
AC133065.2	3.73545	1.38953	0.396321	3.50606	0.000454793	0.015312	PTC_blank_N1b VS N0	up
MYH11	2551.02	1.09088	0.268648	4.06065	4.89365e-05	0.00424466	PTC_blank_N1b VS N0	up
CCL22	300.153	1.12299	0.341205	3.29126	0.000997414	0.0234801	PTC_blank_N1b VS N0	up
CCL17	239.403	1.23895	0.381069	3.25126	0.00114894	0.0254408	PTC_blank_N1b VS N0	up
CRISPLD2	1524.19	1.07626	0.202858	5.30547	1.12381e-07	6.75542e-05	PTC_blank_N1b VS N0	up
P2RX5	31.1465	1.34567	0.367374	3.66295	0.000249331	0.011259	PTC_blank_N1b VS N0	up
CCL23	25.5799	1.11525	0.290447	3.83978	0.000123146	0.00750094	PTC_blank_N1b VS N0	up
STAC2	26.0125	1.01283	0.325882	3.10797	0.00188377	0.0336966	PTC_blank_N1b VS N0	up
CSF3	58.3506	2.40322	0.516626	4.65175	3.29128e-06	0.000818008	PTC_blank_N1b VS N0	up
KRT16	107.164	2.57342	0.521585	4.93384	8.06269e-07	0.000325632	PTC_blank_N1b VS N0	up
COL1A1	51591.4	1.12523	0.307267	3.66205	0.000250207	0.011259	PTC_blank_N1b VS N0	up
TMEM100	977.486	1.07059	0.33247	3.22011	0.0012814	0.0270657	PTC_blank_N1b VS N0	up
CD300E	89.8061	1.49753	0.26357	5.68171	1.33354e-08	1.21577e-05	PTC_blank_N1b VS N0	up
LAMA3	309.544	1.14559	0.254044	4.50944	6.49979e-06	0.00117487	PTC_blank_N1b VS N0	up
ALPK2	23.5421	1.37736	0.460784	2.98916	0.00279745	0.0416326	PTC_blank_N1b VS N0	up
AZU1	29.6131	1.19255	0.38033	3.13555	0.00171532	0.0318746	PTC_blank_N1b VS N0	up
PLIN4	151.645	1.2005	0.229417	5.23284	1.66927e-07	9.69332e-05	PTC_blank_N1b VS N0	up
RETN	48.0613	1.46536	0.459449	3.18938	0.00142577	0.0286461	PTC_blank_N1b VS N0	up
AC005622.1	3.64838	1.2987	0.310744	4.17933	2.92365e-05	0.00298698	PTC_blank_N1b VS N0	up
NAPSA	622.213	1.18747	0.383182	3.09897	0.00194197	0.0341703	PTC_blank_N1b VS N0	up
SPIB	44.4481	1.14955	0.385151	2.98468	0.00283879	0.0419777	PTC_blank_N1b VS N0	up
SIGLEC17P	64.2503	1.50702	0.365771	4.12011	3.78697e-05	0.00352106	PTC_blank_N1b VS N0	up
IGLON5	5.85322	1.0771	0.312116	3.45096	0.000558593	0.0172092	PTC_blank_N1b VS N0	up
HAS1	57.3816	3.30489	0.457192	7.22866	4.8777e-13	4.75366e-09	PTC_blank_N1b VS N0	up
FPR2	34.9044	2.18528	0.370438	5.89918	3.65304e-09	4.72119e-06	PTC_blank_N1b VS N0	up
IL11	13.6211	1.48245	0.261094	5.67784	1.36403e-08	1.21577e-05	PTC_blank_N1b VS N0	up
SBK3	8.39072	1.25358	0.285776	4.38659	1.15143e-05	0.00171046	PTC_blank_N1b VS N0	up
CHGB	815.034	1.46449	0.386263	3.79143	0.00014978	0.00839127	PTC_blank_N1b VS N0	up
APCDD1L	27.6081	1.47595	0.35153	4.19865	2.68509e-05	0.00284443	PTC_blank_N1b VS N0	up
BIRC7	882.243	2.05724	0.446939	4.60296	4.16525e-06	0.000897194	PTC_blank_N1b VS N0	up
AP000695.1	7.6461	1.01813	0.240497	4.23345	2.30136e-05	0.00257513	PTC_blank_N1b VS N0	up
AP000695.2	5.61338	1.02591	0.241383	4.25015	2.13625e-05	0.00245603	PTC_blank_N1b VS N0	up
CLDN14	3.49889	1.17901	0.357299	3.29978	0.000967611	0.0230449	PTC_blank_N1b VS N0	up
S100B	456.32	1.13728	0.361274	3.14795	0.00164417	0.0312336	PTC_blank_N1b VS N0	up
CABP7	15.3344	1.02592	0.311543	3.29302	0.00099116	0.0233968	PTC_blank_N1b VS N0	up
XG	37.9727	1.25025	0.289509	4.3185	1.5709e-05	0.00210387	PTC_blank_N1b VS N0	up
AC006062.1	13.2122	1.10148	0.346879	3.17541	0.00149623	0.0294776	PTC_blank_N1b VS N0	up
SRPX2	231.602	1.23421	0.244379	5.05042	4.40849e-07	0.00021102	PTC_blank_N1b VS N0	up
DRP2	10.311	1.55118	0.378277	4.10065	4.11986e-05	0.0037629	PTC_blank_N1b VS N0	up
HTR6	5.45724	1.51197	0.429891	3.51709	0.000436307	0.0230797	PTC_thyroiditis_N1a VS N0	up
SPOCD1	125.891	1.72397	0.461312	3.73709	0.00018616	0.0144815	PTC_thyroiditis_N1a VS N0	up
HPCAL4	1029.5	2.38236	0.597886	3.98465	6.75806e-05	0.00773408	PTC_thyroiditis_N1a VS N0	up
IL12RB2	64.6026	1.32466	0.383842	3.45105	0.0005584	0.0267172	PTC_thyroiditis_N1a VS N0	up
AL359762.1	68.2483	1.14715	0.342323	3.35108	0.000804985	0.0326994	PTC_thyroiditis_N1a VS N0	up
AC245100.2	6.35979	1.29378	0.399808	3.236	0.00121216	0.0408702	PTC_thyroiditis_N1a VS N0	up
MLLT11	342.786	1.13546	0.299185	3.79518	0.000147533	0.0123224	PTC_thyroiditis_N1a VS N0	up
IQGAP3	228.614	1.22256	0.346159	3.53179	0.000412764	0.0223852	PTC_thyroiditis_N1a VS N0	up
AL121985.1	29.1146	2.08564	0.667248	3.12574	0.00177361	0.0495027	PTC_thyroiditis_N1a VS N0	up
CACNA1E	25.8409	2.2881	0.513658	4.45453	8.4077e-06	0.00224873	PTC_thyroiditis_N1a VS N0	up
PTGS2	681.723	1.48095	0.457383	3.23788	0.00120419	0.0407168	PTC_thyroiditis_N1a VS N0	up
KIF14	62.0033	1.22685	0.357726	3.42959	0.000604488	0.0277249	PTC_thyroiditis_N1a VS N0	up
SYT2	36.6029	1.12521	0.342422	3.28604	0.00101606	0.0374981	PTC_thyroiditis_N1a VS N0	up
CD207	317.368	3.20208	0.645856	4.95788	7.12661e-07	0.000539728	PTC_thyroiditis_N1a VS N0	up
SCN9A	94.9468	2.18258	0.482898	4.51974	6.19146e-06	0.00188933	PTC_thyroiditis_N1a VS N0	up
HAGLR	589.322	2.27092	0.539503	4.20928	2.56185e-05	0.00448174	PTC_thyroiditis_N1a VS N0	up
HOXD1	37.9911	3.05684	0.791095	3.86407	0.000111514	0.0103288	PTC_thyroiditis_N1a VS N0	up
RPL10P6	117.76	2.37207	0.626077	3.78879	0.000151384	0.012426	PTC_thyroiditis_N1a VS N0	up
CXCR2	31.0571	1.3691	0.421967	3.24456	0.00117631	0.0403586	PTC_thyroiditis_N1a VS N0	up
AC098476.1	29.2902	2.46472	0.730281	3.37503	0.000738071	0.0314484	PTC_thyroiditis_N1a VS N0	up
SLC6A20	693.338	2.34011	0.722293	3.23984	0.00119596	0.0404959	PTC_thyroiditis_N1a VS N0	up
CCR9	16.7887	2.21639	0.505064	4.38833	1.14225e-05	0.00282591	PTC_thyroiditis_N1a VS N0	up
GAP43	731.931	2.67289	0.752087	3.55396	0.000379476	0.0215073	PTC_thyroiditis_N1a VS N0	up
SPTSSB	17.428	1.69694	0.466779	3.63543	0.000277518	0.0184012	PTC_thyroiditis_N1a VS N0	up
TP63	451.646	2.38297	0.632398	3.76815	0.000164459	0.0131051	PTC_thyroiditis_N1a VS N0	up
RPL10P9	276.279	1.51053	0.462297	3.26744	0.00108524	0.0385567	PTC_thyroiditis_N1a VS N0	up
CPLX2	9.41546	2.41698	0.700375	3.45097	0.000558569	0.0267172	PTC_thyroiditis_N1a VS N0	up
PPIAP29	58.455	1.37614	0.381248	3.60956	0.000306716	0.0194888	PTC_thyroiditis_N1a VS N0	up
ESR1	1257.05	1.40669	0.391622	3.59195	0.00032821	0.0202256	PTC_thyroiditis_N1a VS N0	up
AC093627.4	187.628	1.05144	0.333521	3.15255	0.0016185	0.0470795	PTC_thyroiditis_N1a VS N0	up
INMT	4822.04	1.94274	0.581713	3.33969	0.000838724	0.0334983	PTC_thyroiditis_N1a VS N0	up
TFPI2	171.498	2.41324	0.580415	4.15779	3.21346e-05	0.00506577	PTC_thyroiditis_N1a VS N0	up
GPR37	80.9249	2.24155	0.621929	3.60419	0.000313126	0.0195634	PTC_thyroiditis_N1a VS N0	up
FAM87A	5.33308	1.40893	0.414778	3.39683	0.000681718	0.0299956	PTC_thyroiditis_N1a VS N0	up
ADRB3	7.71905	2.34764	0.655885	3.57935	0.000344453	0.0204984	PTC_thyroiditis_N1a VS N0	up
PENK	13.0078	2.29459	0.719405	3.18957	0.00142484	0.0444855	PTC_thyroiditis_N1a VS N0	up
PI15	19.2864	1.45047	0.454345	3.19243	0.00141079	0.044445	PTC_thyroiditis_N1a VS N0	up
FAM83A-AS1	19.2265	2.27395	0.693204	3.28035	0.00103678	0.0377942	PTC_thyroiditis_N1a VS N0	up
AL691447.2	15.2095	1.15822	0.354871	3.26379	0.00109934	0.0387111	PTC_thyroiditis_N1a VS N0	up
HPSE2	70.6741	2.26762	0.593363	3.82164	0.000132567	0.011559	PTC_thyroiditis_N1a VS N0	up
ACSL5	2009.48	1.16756	0.326966	3.5709	0.000355757	0.0208733	PTC_thyroiditis_N1a VS N0	up
DMBT1	74.5713	3.01037	0.624739	4.8186	1.44566e-06	0.000846846	PTC_thyroiditis_N1a VS N0	up
OR2AG2	5.75431	1.42506	0.414415	3.43873	0.000584449	0.02729	PTC_thyroiditis_N1a VS N0	up
OR5A1	23.4264	2.60398	0.727159	3.58103	0.000342242	0.0204179	PTC_thyroiditis_N1a VS N0	up
OPCML	519.635	4.93848	0.671361	7.35593	1.89602e-13	4.51328e-09	PTC_thyroiditis_N1a VS N0	up
LINC00942	52.3323	2.11131	0.510422	4.1364	3.52796e-05	0.00534902	PTC_thyroiditis_N1a VS N0	up
GALNT6	939.818	1.71703	0.441599	3.88821	0.000100985	0.00973218	PTC_thyroiditis_N1a VS N0	up
SLC4A8	85.5974	1.67607	0.398743	4.20338	2.62964e-05	0.00453594	PTC_thyroiditis_N1a VS N0	up
LGR5	22.3977	2.85668	0.746428	3.82713	0.000129648	0.0113663	PTC_thyroiditis_N1a VS N0	up
PLXNC1	5525.98	1.42796	0.449958	3.17354	0.00150594	0.0455906	PTC_thyroiditis_N1a VS N0	up
SLITRK6	114.805	3.44154	0.85405	4.02967	5.58545e-05	0.00710994	PTC_thyroiditis_N1a VS N0	up
PTGER2	112.197	1.40044	0.429001	3.26443	0.00109685	0.0386805	PTC_thyroiditis_N1a VS N0	up
NMNAT1P1	10.0503	1.42229	0.44182	3.21916	0.00128565	0.0423507	PTC_thyroiditis_N1a VS N0	up
ITGA11	588.881	1.59683	0.421055	3.79245	0.000149169	0.0123556	PTC_thyroiditis_N1a VS N0	up
CCL22	274.878	2.01554	0.571914	3.5242	0.000424761	0.0227529	PTC_thyroiditis_N1a VS N0	up
CDH11	2323.55	1.68378	0.487658	3.45278	0.000554838	0.0266816	PTC_thyroiditis_N1a VS N0	up
ALDOC	301.528	1.24087	0.34816	3.56408	0.000365139	0.0211478	PTC_thyroiditis_N1a VS N0	up
TTC39C	419.876	1.03527	0.321211	3.22302	0.00126846	0.0420535	PTC_thyroiditis_N1a VS N0	up
PODNL1	121.33	1.73876	0.534718	3.25173	0.00114704	0.0395712	PTC_thyroiditis_N1a VS N0	up
ZNF486	6218.78	1.04027	0.332125	3.13217	0.0017352	0.0490357	PTC_thyroiditis_N1a VS N0	up
PPM1N	62.4711	1.32448	0.349175	3.79317	0.000148735	0.0123556	PTC_thyroiditis_N1a VS N0	up
FOXA3	36.7821	2.20802	0.682618	3.23463	0.001218	0.040951	PTC_thyroiditis_N1a VS N0	up
IGFL2-AS1	13.0973	2.35803	0.686435	3.43519	0.000592143	0.0274498	PTC_thyroiditis_N1a VS N0	up
TNNT1	25.0157	2.24641	0.705715	3.18317	0.00145672	0.044859	PTC_thyroiditis_N1a VS N0	up
CDH4	840.653	1.74307	0.5298	3.29006	0.00100166	0.0371393	PTC_thyroiditis_N1a VS N0	up
NRIP1	3450.39	1.12603	0.349122	3.22531	0.00125838	0.0419529	PTC_thyroiditis_N1a VS N0	up
AJ009632.2	9.32868	1.75346	0.510792	3.43282	0.000597337	0.0274498	PTC_thyroiditis_N1a VS N0	up
CABP7	11.6887	1.84624	0.417369	4.42352	9.71071e-06	0.00248552	PTC_thyroiditis_N1a VS N0	up
SEC14L2	1426.7	1.05251	0.256945	4.09626	4.19877e-05	0.00598488	PTC_thyroiditis_N1a VS N0	up
PPEF1	28.2592	1.27101	0.371406	3.42216	0.000621268	0.0282107	PTC_thyroiditis_N1a VS N0	up
DRP2	10.6627	2.31326	0.57733	4.00683	6.15392e-05	0.00728795	PTC_thyroiditis_N1a VS N0	up
S100A4	8447.1	2.07801	0.497641	4.17572	2.97042e-05	0.0330771	PTC_thyroiditis_N1b VS N0	up
NPAS2	412.022	1.28123	0.300689	4.26098	2.0353e-05	0.0251823	PTC_thyroiditis_N1b VS N0	up
NR4A2	1158.6	1.91037	0.418835	4.56115	5.08743e-06	0.0125891	PTC_thyroiditis_N1b VS N0	up
CPNE9	9.55374	2.40007	0.584645	4.10517	4.04013e-05	0.0428466	PTC_thyroiditis_N1b VS N0	up
HHIP	42.8191	4.30053	0.630464	6.82121	9.02762e-12	2.01054e-07	PTC_thyroiditis_N1b VS N0	up
AC106865.1	30.6476	2.37733	0.501336	4.74199	2.11629e-06	0.00673311	PTC_thyroiditis_N1b VS N0	up
TLR2	1400.08	1.70263	0.393927	4.3222	1.54483e-05	0.0251823	PTC_thyroiditis_N1b VS N0	up
TENT5A	2530.96	1.47492	0.349774	4.21679	2.4781e-05	0.0290472	PTC_thyroiditis_N1b VS N0	up
SPAG6	33.0257	3.98534	0.634247	6.28357	3.30885e-10	3.68457e-06	PTC_thyroiditis_N1b VS N0	up
SYT1	944.795	3.66552	0.845314	4.33629	1.4491e-05	0.0251823	PTC_thyroiditis_N1b VS N0	up
CCL17	252.885	4.0399	0.692838	5.83095	5.51142e-09	4.09149e-05	PTC_thyroiditis_N1b VS N0	up
MILR1	364.13	1.59315	0.373817	4.26185	2.02745e-05	0.0251823	PTC_thyroiditis_N1b VS N0	up
