# Supplementary material for: Integrating multi-omics and machine learning to unravel mechanisms of lymph node metastasis in papillary carcinoma with and without thyroiditis
Source: Front Immunol. 2026 Feb 18;17:1708330. doi: 10.3389/fimmu.2026.1708330 (PMC12957244; doi:10.3389/fimmu.2026.1708330)
Supplement: Supplementary file 9 [file Table5.xlsx]

## Sheet: Supplementary table 5
Supplementary table 5 : calibration matrix of KNN model
Model	Brier_Score	ECE	Spiegelhalter_z (95% CI)	Spiegelhalter(p)	AUC (95% CI)	Spiegelhalter_sig
KNN (Train)	0.1515	0.2329	0.497	0.497 (0.6194)	0.9544	NS
KNN (Test)	0.1795 [0.145-0.214]	0.1223 [0.087-0.158]	0.241	0.241 (0.8096)	0.8312 [0.792-0.870]	NS
KNN (Validation)	0.2183	0.202	-1.197	-1.197 (0.2312)	0.7615	NS
