# Supplementary material for: Integrating multi-omics and machine learning to unravel mechanisms of lymph node metastasis in papillary carcinoma with and without thyroiditis
Source: Front Immunol. 2026 Feb 18;17:1708330. doi: 10.3389/fimmu.2026.1708330 (PMC12957244; doi:10.3389/fimmu.2026.1708330)
Supplement: Supplementary file 10 [file Table6.xlsx]

## Sheet: Supplementary table3
Table S3 The single nucleotide polymorphism (SNP) and F-statistic information for 11 model genes in Mendelian randomization (MR) analysis
id.exposure	chr.exposure	pos.exposure	SNP	effect_allele.exposure	other_allele.exposure	eaf.exposure	beta.exposure	se.exposure	pval.exposure	samplesize.exposure	exposure	mr_keep.exposure	pval_origin.exposure	data_source.exposure	r2	F
eqtl-a-ENSG00000096060	6	35313868	rs9658067	G	A	0.0462867	-0.146526	0.0283006	2.24761e-07	31184	ENSG00000096060 || id:eqtl-a-ENSG00000096060	TRUE	reported	igd	0.000858881	26.8047
eqtl-a-ENSG00000113083	5	121419259	rs840461	T	G	0.517325	0.0809916	0.0118911	9.6917e-12	30765	ENSG00000113083 || id:eqtl-a-ENSG00000113083	TRUE	reported	igd	0.00150565	46.3882
eqtl-a-ENSG00000128245	22	32341669	rs2301415	G	A	0.312472	0.520746	0.0120696	1e-200	31599	ENSG00000128245 || id:eqtl-a-ENSG00000128245	TRUE	reported	igd	0.0556331	1861.4
eqtl-a-ENSG00000128245	22	32325582	rs4820999	G	A	0.30052	-0.339832	0.0126623	1.15878e-158	31233	ENSG00000128245 || id:eqtl-a-ENSG00000128245	TRUE	reported	igd	0.0225418	720.237
eqtl-a-ENSG00000128245	3	56849749	rs1354034	C	T	0.618137	0.178239	0.0121581	1.15931e-48	31684	ENSG00000128245 || id:eqtl-a-ENSG00000128245	TRUE	reported	igd	0.00673749	214.905
eqtl-a-ENSG00000128245	22	31869892	rs5753638	C	T	0.0652017	0.224698	0.0240334	8.8308e-21	31355	ENSG00000128245 || id:eqtl-a-ENSG00000128245	TRUE	reported	igd	0.00278005	87.4058
eqtl-a-ENSG00000128245	22	32723988	rs78301253	G	C	0.245126	0.109324	0.0138054	2.39828e-15	31233	ENSG00000128245 || id:eqtl-a-ENSG00000128245	TRUE	reported	igd	0.00200377	62.7054
eqtl-a-ENSG00000128245	22	32541877	rs187456101	T	C	0.0727033	0.178439	0.022873	6.13197e-15	22894	ENSG00000128245 || id:eqtl-a-ENSG00000128245	TRUE	reported	igd	0.0026513	60.8549
eqtl-a-ENSG00000128245	22	32162760	rs180727489	G	A	0.0287367	0.259199	0.0355584	3.11817e-13	21065	ENSG00000128245 || id:eqtl-a-ENSG00000128245	TRUE	reported	igd	0.00251609	53.1301
eqtl-a-ENSG00000128245	12	54712308	rs10876550	A	G	0.590064	0.08501	0.0120803	1.96155e-12	31684	ENSG00000128245 || id:eqtl-a-ENSG00000128245	TRUE	reported	igd	0.00156051	49.5173
eqtl-a-ENSG00000128245	22	32719612	rs117799899	A	G	0.0226467	-0.262859	0.039944	4.67951e-11	29052	ENSG00000128245 || id:eqtl-a-ENSG00000128245	TRUE	reported	igd	0.0014884	43.3025
eqtl-a-ENSG00000128245	11	243268	rs505404	G	T	0.222031	0.0902277	0.0143003	2.80117e-10	31569	ENSG00000128245 || id:eqtl-a-ENSG00000128245	TRUE	reported	igd	0.00125945	39.8072
eqtl-a-ENSG00000128245	20	1931582	rs6045615	C	A	0.35954	-0.0778363	0.0123856	3.29117e-10	31684	ENSG00000128245 || id:eqtl-a-ENSG00000128245	TRUE	reported	igd	0.00124494	39.4914
eqtl-a-ENSG00000128245	12	111847740	rs3803170	G	A	0.222261	0.0886904	0.0142957	5.50465e-10	31185	ENSG00000128245 || id:eqtl-a-ENSG00000128245	TRUE	reported	igd	0.00123271	38.487
eqtl-a-ENSG00000128245	22	32615811	rs76548786	G	T	0.0343241	-0.17808	0.0326567	4.94709e-08	29737	ENSG00000128245 || id:eqtl-a-ENSG00000128245	TRUE	reported	igd	0.000998975	29.7342
eqtl-a-ENSG00000128245	12	122216910	rs11553699	G	A	0.10963	0.100718	0.0190311	1.20851e-07	30031	ENSG00000128245 || id:eqtl-a-ENSG00000128245	TRUE	reported	igd	0.000931777	28.0064
eqtl-a-ENSG00000128245	22	31531647	rs2232185	T	C	0.023591	-0.204886	0.0391774	1.69691e-07	30572	ENSG00000128245 || id:eqtl-a-ENSG00000128245	TRUE	reported	igd	0.000893802	27.348
eqtl-a-ENSG00000138413	2	209124393	rs59522113	G	T	0.110394	-0.316262	0.0188046	1.78937e-63	14256	ENSG00000138413 || id:eqtl-a-ENSG00000138413	TRUE	reported	igd	0.0194552	282.817
eqtl-a-ENSG00000138413	7	50370254	rs149007767	T	C	0.149708	-0.121875	0.01665	2.48313e-13	13100	ENSG00000138413 || id:eqtl-a-ENSG00000138413	TRUE	reported	igd	0.0040734	53.5716
eqtl-a-ENSG00000145730	5	101584734	rs438617	C	T	0.741262	-0.728576	0.012128	1e-200	31355	ENSG00000145730 || id:eqtl-a-ENSG00000145730	TRUE	reported	igd	0.103217	3608.64
eqtl-a-ENSG00000145730	5	102238502	rs10038600	T	G	0.303675	-0.550727	0.0120844	1e-200	31470	ENSG00000145730 || id:eqtl-a-ENSG00000145730	TRUE	reported	igd	0.0619113	2076.8
eqtl-a-ENSG00000145730	5	102084135	rs79327841	T	C	0.0289497	1.12889	0.0342025	1e-200	30129	ENSG00000145730 || id:eqtl-a-ENSG00000145730	TRUE	reported	igd	0.0348961	1089.33
eqtl-a-ENSG00000145730	5	102525411	rs140595980	A	G	0.0198526	1.11886	0.0416145	3.1842e-159	27528	ENSG00000145730 || id:eqtl-a-ENSG00000145730	TRUE	reported	igd	0.0255876	722.821
eqtl-a-ENSG00000145730	5	102078332	rs55750330	T	C	0.0397772	-0.633524	0.0299833	4.28746e-99	25325	ENSG00000145730 || id:eqtl-a-ENSG00000145730	TRUE	reported	igd	0.0173232	446.409
eqtl-a-ENSG00000145730	5	101389461	rs10479118	T	A	0.107036	-0.393858	0.0189638	8.25658e-96	30941	ENSG00000145730 || id:eqtl-a-ENSG00000145730	TRUE	reported	igd	0.0137493	431.321
eqtl-a-ENSG00000145730	5	102305235	rs149424800	C	A	0.023958	0.79461	0.0383421	2.10475e-95	27630	ENSG00000145730 || id:eqtl-a-ENSG00000145730	TRUE	reported	igd	0.0153065	429.462
eqtl-a-ENSG00000145730	5	102418243	rs78137052	C	T	0.0251829	0.743553	0.0374674	1.21255e-87	22492	ENSG00000145730 || id:eqtl-a-ENSG00000145730	TRUE	reported	igd	0.0172088	393.802
eqtl-a-ENSG00000145730	5	102107009	rs75083930	G	A	0.0296443	-0.617934	0.0347045	6.37089e-71	26113	ENSG00000145730 || id:eqtl-a-ENSG00000145730	TRUE	reported	igd	0.0119954	317.015
eqtl-a-ENSG00000145730	5	102689283	rs116623438	C	T	0.0149592	0.802961	0.0485622	2.06728e-61	19434	ENSG00000145730 || id:eqtl-a-ENSG00000145730	TRUE	reported	igd	0.0138728	273.368
eqtl-a-ENSG00000145730	5	102043444	rs113041396	G	A	0.0241916	-0.591852	0.0384157	1.47775e-53	25240	ENSG00000145730 || id:eqtl-a-ENSG00000145730	TRUE	reported	igd	0.00931653	237.342
eqtl-a-ENSG00000145730	5	101930360	rs74773215	G	T	0.0296615	-0.488899	0.03484	9.81974e-45	29236	ENSG00000145730 || id:eqtl-a-ENSG00000145730	TRUE	reported	igd	0.00669035	196.903
eqtl-a-ENSG00000145730	5	102115989	rs145835567	G	A	0.0132415	0.716433	0.0517175	1.22349e-43	17722	ENSG00000145730 || id:eqtl-a-ENSG00000145730	TRUE	reported	igd	0.0107124	191.879
eqtl-a-ENSG00000145730	5	102723367	rs147684933	T	C	0.0267857	-0.477083	0.0366435	9.44278e-39	28045	ENSG00000145730 || id:eqtl-a-ENSG00000145730	TRUE	reported	igd	0.00600788	169.497
eqtl-a-ENSG00000145730	5	102063135	rs80193275	T	C	0.03329	-0.424843	0.0329839	5.80363e-38	31025	ENSG00000145730 || id:eqtl-a-ENSG00000145730	TRUE	reported	igd	0.00531894	165.892
eqtl-a-ENSG00000145730	5	102113049	rs56383949	C	T	0.0149475	-0.608113	0.0487813	1.1413e-35	21419	ENSG00000145730 || id:eqtl-a-ENSG00000145730	TRUE	reported	igd	0.00720316	155.389
eqtl-a-ENSG00000145730	5	102831957	rs75753866	A	G	0.0429582	-0.33268	0.0292194	4.92153e-30	31026	ENSG00000145730 || id:eqtl-a-ENSG00000145730	TRUE	reported	igd	0.00416078	129.623
eqtl-a-ENSG00000145730	5	101975864	rs140238957	A	G	0.0205742	-0.452592	0.0417539	2.2346e-27	29625	ENSG00000145730 || id:eqtl-a-ENSG00000145730	TRUE	reported	igd	0.00395041	117.487
eqtl-a-ENSG00000145730	5	102821059	rs149866340	A	C	0.0166898	0.487477	0.0462779	6.04784e-26	18005	ENSG00000145730 || id:eqtl-a-ENSG00000145730	TRUE	reported	igd	0.00612491	110.946
eqtl-a-ENSG00000145730	5	103045389	rs6596542	G	A	0.479691	0.117083	0.0118725	6.10661e-23	31352	ENSG00000145730 || id:eqtl-a-ENSG00000145730	TRUE	reported	igd	0.00309238	97.2469
eqtl-a-ENSG00000145730	5	102598195	rs115085379	C	T	0.0151623	-0.47841	0.0485389	6.43132e-23	18909	ENSG00000145730 || id:eqtl-a-ENSG00000145730	TRUE	reported	igd	0.00511124	97.1348
eqtl-a-ENSG00000145730	5	102742645	rs72770451	C	T	0.0156126	0.443006	0.047864	2.13452e-20	22785	ENSG00000145730 || id:eqtl-a-ENSG00000145730	TRUE	reported	igd	0.00374561	85.6571
eqtl-a-ENSG00000145730	5	102500208	rs145534732	G	A	0.0157747	-0.380988	0.047658	1.30407e-15	18162	ENSG00000145730 || id:eqtl-a-ENSG00000145730	TRUE	reported	igd	0.0035064	63.9003
eqtl-a-ENSG00000145730	5	102782404	rs80221354	T	C	0.0192143	-0.340303	0.0432609	3.65006e-15	22400	ENSG00000145730 || id:eqtl-a-ENSG00000145730	TRUE	reported	igd	0.00275483	61.8731
eqtl-a-ENSG00000145730	5	101377516	rs76178267	A	G	0.0330861	-0.261079	0.0332031	3.74455e-15	23736	ENSG00000145730 || id:eqtl-a-ENSG00000145730	TRUE	reported	igd	0.00259806	61.823
eqtl-a-ENSG00000145730	5	102149700	rs115219068	C	T	0.0137508	-0.375881	0.0510098	1.72187e-13	9802	ENSG00000145730 || id:eqtl-a-ENSG00000145730	TRUE	reported	igd	0.00550909	54.2881
eqtl-a-ENSG00000145730	5	101898224	rs138443898	T	G	0.0123546	-0.346282	0.0538015	1.2234e-10	12724	ENSG00000145730 || id:eqtl-a-ENSG00000145730	TRUE	reported	igd	0.00324516	41.4193
eqtl-a-ENSG00000145730	5	101866298	rs144141007	T	C	0.0166123	-0.283617	0.0465046	1.06871e-09	11516	ENSG00000145730 || id:eqtl-a-ENSG00000145730	TRUE	reported	igd	0.00321937	37.1875
eqtl-a-ENSG00000145730	17	1958536	rs4455005	A	G	0.618309	-0.0699627	0.0122372	1.0829e-08	30941	ENSG00000145730 || id:eqtl-a-ENSG00000145730	TRUE	reported	igd	0.0010553	32.6844
eqtl-a-ENSG00000145730	5	101969206	rs188977032	T	C	0.0175056	-0.257485	0.045331	1.3454e-08	14015	ENSG00000145730 || id:eqtl-a-ENSG00000145730	TRUE	reported	igd	0.00229679	32.259
eqtl-a-ENSG00000145730	13	40974023	rs77526211	A	G	0.0432109	-0.164101	0.0292385	1.9931e-08	29063	ENSG00000145730 || id:eqtl-a-ENSG00000145730	TRUE	reported	igd	0.00108268	31.498
eqtl-a-ENSG00000145730	8	103547739	rs2033562	C	G	0.623179	0.0676369	0.0122688	3.52769e-08	31355	ENSG00000145730 || id:eqtl-a-ENSG00000145730	TRUE	reported	igd	0.000968357	30.3903
eqtl-a-ENSG00000145730	5	101940731	rs139039736	T	C	0.0148262	-0.267845	0.0491947	5.19218e-08	8987	ENSG00000145730 || id:eqtl-a-ENSG00000145730	TRUE	reported	igd	0.00328765	29.637
eqtl-a-ENSG00000145730	21	44486964	rs234709	T	C	0.429849	-0.0600289	0.0120118	5.80484e-07	31470	ENSG00000145730 || id:eqtl-a-ENSG00000145730	TRUE	reported	igd	0.000792982	24.9734
eqtl-a-ENSG00000145730	5	103033791	rs115164815	T	C	0.0256963	0.184525	0.037583	9.1262e-07	29456	ENSG00000145730 || id:eqtl-a-ENSG00000145730	TRUE	reported	igd	0.000817708	24.1045
eqtl-a-ENSG00000146592	7	28714796	rs7810930	C	T	0.31929	-0.483328	0.0121009	1e-200	31233	ENSG00000146592 || id:eqtl-a-ENSG00000146592	TRUE	reported	igd	0.0485959	1595.22
eqtl-a-ENSG00000146592	7	28773734	rs34985001	C	A	0.11137	-0.649405	0.0181122	1e-200	31231	ENSG00000146592 || id:eqtl-a-ENSG00000146592	TRUE	reported	igd	0.0395352	1285.47
eqtl-a-ENSG00000146592	7	6749758	rs6967414	A	G	0.124674	-0.301793	0.0178366	3.20406e-64	30847	ENSG00000146592 || id:eqtl-a-ENSG00000146592	TRUE	reported	igd	0.00919537	286.264
eqtl-a-ENSG00000146592	7	137881690	rs7785014	C	T	0.668332	0.156536	0.0125726	1.38803e-35	31240	ENSG00000146592 || id:eqtl-a-ENSG00000146592	TRUE	reported	igd	0.00493762	155.007
eqtl-a-ENSG00000146592	7	28756152	rs67477757	C	T	0.0521439	0.329822	0.0266271	3.08887e-35	31569	ENSG00000146592 || id:eqtl-a-ENSG00000146592	TRUE	reported	igd	0.00483665	153.421
eqtl-a-ENSG00000146592	7	28287287	rs13243882	A	T	0.443131	-0.145903	0.0119181	1.84969e-34	31680	ENSG00000146592 || id:eqtl-a-ENSG00000146592	TRUE	reported	igd	0.00470847	149.86
eqtl-a-ENSG00000146592	7	28780724	rs77942997	G	A	0.0259917	0.412872	0.0372447	1.48013e-28	25697	ENSG00000146592 || id:eqtl-a-ENSG00000146592	TRUE	reported	igd	0.00475935	122.876
eqtl-a-ENSG00000146592	17	38163295	rs12600856	C	T	0.379553	0.104663	0.012233	1.17058e-17	31569	ENSG00000146592 || id:eqtl-a-ENSG00000146592	TRUE	reported	igd	0.00231342	73.1969
eqtl-a-ENSG00000146592	7	28701396	rs10237815	T	C	0.0443237	-0.243037	0.0288457	3.58922e-17	29836	ENSG00000146592 || id:eqtl-a-ENSG00000146592	TRUE	reported	igd	0.00237361	70.9829
eqtl-a-ENSG00000146592	7	28907762	rs2057954	A	G	0.706021	-0.0990478	0.0130374	3.02622e-14	31599	ENSG00000146592 || id:eqtl-a-ENSG00000146592	TRUE	reported	igd	0.00182323	57.7139
eqtl-a-ENSG00000146592	7	28893497	rs6963803	T	G	0.0897227	0.155374	0.0207849	7.70903e-14	30899	ENSG00000146592 || id:eqtl-a-ENSG00000146592	TRUE	reported	igd	0.00180523	55.877
eqtl-a-ENSG00000146592	7	28811275	rs34319044	A	G	0.0362733	0.235357	0.031771	1.2841e-13	31141	ENSG00000146592 || id:eqtl-a-ENSG00000146592	TRUE	reported	igd	0.00175912	54.8737
eqtl-a-ENSG00000146592	7	28891675	rs116387918	A	G	0.0193086	0.315397	0.0431702	2.75613e-13	24108	ENSG00000146592 || id:eqtl-a-ENSG00000146592	TRUE	reported	igd	0.00220915	53.3717
eqtl-a-ENSG00000146592	7	28682530	rs41316	C	T	0.946013	0.16682	0.0262986	2.2475e-10	30544	ENSG00000146592 || id:eqtl-a-ENSG00000146592	TRUE	reported	igd	0.00131563	40.2349
eqtl-a-ENSG00000146592	8	61650831	rs7846314	T	A	0.178349	-0.0981303	0.0155257	2.60549e-10	31569	ENSG00000146592 || id:eqtl-a-ENSG00000146592	TRUE	reported	igd	0.00126385	39.9463
eqtl-a-ENSG00000146592	7	28904551	rs34166081	C	T	0.036591	0.195626	0.0316567	6.43458e-10	28988	ENSG00000146592 || id:eqtl-a-ENSG00000146592	TRUE	reported	igd	0.00131562	38.1849
eqtl-a-ENSG00000146592	7	28684600	rs80298487	T	C	0.0272258	-0.222402	0.036524	1.1348e-09	27921	ENSG00000146592 || id:eqtl-a-ENSG00000146592	TRUE	reported	igd	0.00132621	37.0757
eqtl-a-ENSG00000146592	7	28907845	rs16874701	G	A	0.0147149	-0.289501	0.0493693	4.51846e-09	24681	ENSG00000146592 || id:eqtl-a-ENSG00000146592	TRUE	reported	igd	0.00139129	34.3836
eqtl-a-ENSG00000146592	7	28711368	rs56033586	A	G	0.0723486	0.120127	0.0229518	1.66058e-07	31240	ENSG00000146592 || id:eqtl-a-ENSG00000146592	TRUE	reported	igd	0.000876105	27.3918
eqtl-a-ENSG00000146592	2	88924622	rs11684404	C	T	0.343776	-0.0648895	0.0125189	2.17881e-07	31569	ENSG00000146592 || id:eqtl-a-ENSG00000146592	TRUE	reported	igd	0.000850328	26.8651
eqtl-a-ENSG00000146592	7	29104090	rs117822762	T	C	0.022478	-0.199643	0.0401164	6.46443e-07	25495	ENSG00000146592 || id:eqtl-a-ENSG00000146592	TRUE	reported	igd	0.000970482	24.7645
eqtl-a-ENSG00000146592	6	144385777	rs149110519	T	C	0.0526158	-0.132153	0.0266345	6.98425e-07	25735	ENSG00000146592 || id:eqtl-a-ENSG00000146592	TRUE	reported	igd	0.000955709	24.6168
eqtl-a-ENSG00000146592	7	28379426	rs66532667	C	G	0.168938	0.0783921	0.0158704	7.83628e-07	31567	ENSG00000146592 || id:eqtl-a-ENSG00000146592	TRUE	reported	igd	0.000772325	24.3973
eqtl-a-ENSG00000146592	7	28854272	rs117392448	C	T	0.0144067	0.244141	0.0499052	9.9816e-07	19721	ENSG00000146592 || id:eqtl-a-ENSG00000146592	TRUE	reported	igd	0.00121209	23.9302
eqtl-a-ENSG00000146674	7	46002078	rs1525828	A	T	0.320807	0.408381	0.0122784	1e-200	31566	ENSG00000146674 || id:eqtl-a-ENSG00000146674	TRUE	reported	igd	0.0338586	1106.17
eqtl-a-ENSG00000146674	7	46007868	rs788720	C	T	0.63973	0.214225	0.0122656	2.61939e-68	31569	ENSG00000146674 || id:eqtl-a-ENSG00000146674	TRUE	reported	igd	0.0095703	305.025
eqtl-a-ENSG00000146674	7	46177646	rs78691227	C	T	0.03019	0.388755	0.034629	3.03249e-29	30547	ENSG00000146674 || id:eqtl-a-ENSG00000146674	TRUE	reported	igd	0.0041088	126.021
eqtl-a-ENSG00000146674	7	45882778	rs150913499	G	A	0.0185752	0.373272	0.0439686	2.0773e-17	22706	ENSG00000146674 || id:eqtl-a-ENSG00000146674	TRUE	reported	igd	0.00316409	72.0655
eqtl-a-ENSG00000146674	7	45758261	rs117244063	G	A	0.0239355	0.296311	0.038859	2.43669e-14	28137	ENSG00000146674 || id:eqtl-a-ENSG00000146674	TRUE	reported	igd	0.00206223	58.1409
eqtl-a-ENSG00000146674	7	46770528	rs1949856	A	T	0.707283	0.0976227	0.0130547	7.53529e-14	30902	ENSG00000146674 || id:eqtl-a-ENSG00000146674	TRUE	reported	igd	0.00180633	55.9165
eqtl-a-ENSG00000146674	7	45892947	rs7800422	T	A	0.834616	0.118352	0.0159887	1.33937e-13	27166	ENSG00000146674 || id:eqtl-a-ENSG00000146674	TRUE	reported	igd	0.00201291	54.7889
eqtl-a-ENSG00000146674	7	45642243	rs73116299	A	G	0.0617769	0.156523	0.0246866	2.29472e-10	27980	ENSG00000146674 || id:eqtl-a-ENSG00000146674	TRUE	reported	igd	0.0014347	40.1978
eqtl-a-ENSG00000146674	5	35844125	rs1961220	A	G	0.322917	-0.0761991	0.0127124	2.04489e-09	31684	ENSG00000146674 || id:eqtl-a-ENSG00000146674	TRUE	reported	igd	0.00113269	35.9267
eqtl-a-ENSG00000146674	7	46269669	rs10254671	A	G	0.0642851	0.140538	0.0242382	6.71104e-09	28673	ENSG00000146674 || id:eqtl-a-ENSG00000146674	TRUE	reported	igd	0.00117113	33.6168
eqtl-a-ENSG00000146674	7	45529492	rs150910978	C	T	0.0162244	-0.252647	0.0470618	7.93506e-08	22487	ENSG00000146674 || id:eqtl-a-ENSG00000146674	TRUE	reported	igd	0.00127998	28.8173
eqtl-a-ENSG00000160213	21	45168884	rs11539534	A	G	0.106501	-0.71134	0.0183414	1e-200	27070	ENSG00000160213 || id:eqtl-a-ENSG00000160213	TRUE	reported	igd	0.05264	1504.03
eqtl-a-ENSG00000160213	21	45188092	rs11089095	A	G	0.462485	-0.490201	0.0112014	1e-200	26946	ENSG00000160213 || id:eqtl-a-ENSG00000160213	TRUE	reported	igd	0.0663575	1915.01
eqtl-a-ENSG00000160213	21	45149398	rs113294655	G	C	0.0467674	-0.61037	0.0277165	1.77419e-107	28307	ENSG00000160213 || id:eqtl-a-ENSG00000160213	TRUE	reported	igd	0.0168437	484.93
eqtl-a-ENSG00000160213	21	45193316	rs62229220	G	T	0.104462	0.367169	0.0192121	2.03751e-81	31228	ENSG00000160213 || id:eqtl-a-ENSG00000160213	TRUE	reported	igd	0.0115608	365.22
eqtl-a-ENSG00000160213	21	45282302	rs11700876	A	G	0.017627	-0.728636	0.0448113	1.89104e-59	23853	ENSG00000160213 || id:eqtl-a-ENSG00000160213	TRUE	reported	igd	0.0109627	264.369
eqtl-a-ENSG00000160213	21	45384440	rs77982592	A	C	0.0217153	-0.633128	0.0404855	3.97375e-55	26028	ENSG00000160213 || id:eqtl-a-ENSG00000160213	TRUE	reported	igd	0.00930854	244.54
eqtl-a-ENSG00000160213	21	45431646	rs76417535	T	C	0.0307151	-0.516847	0.0342185	1.51496e-51	19563	ENSG00000160213 || id:eqtl-a-ENSG00000160213	TRUE	reported	igd	0.0115274	228.117
eqtl-a-ENSG00000160213	21	45293405	rs4818871	T	C	0.731822	-0.196522	0.0133326	3.5678e-49	31563	ENSG00000160213 || id:eqtl-a-ENSG00000160213	TRUE	reported	igd	0.00683652	217.253
eqtl-a-ENSG00000160213	21	44822178	rs62217366	A	C	0.163471	0.2323	0.0159755	6.68036e-48	26617	ENSG00000160213 || id:eqtl-a-ENSG00000160213	TRUE	reported	igd	0.00788123	211.425
eqtl-a-ENSG00000160213	21	45203667	rs55744288	A	G	0.0145327	-0.658361	0.0494239	1.75227e-40	13229	ENSG00000160213 || id:eqtl-a-ENSG00000160213	TRUE	reported	igd	0.0132355	177.414
eqtl-a-ENSG00000160213	21	45391272	rs62229686	T	C	0.0283487	0.429659	0.0356782	2.12667e-33	29062	ENSG00000160213 || id:eqtl-a-ENSG00000160213	TRUE	reported	igd	0.0049654	145.015
eqtl-a-ENSG00000160213	21	45160072	rs146467610	T	C	0.0177968	-0.530143	0.0447949	2.57336e-32	22241	ENSG00000160213 || id:eqtl-a-ENSG00000160213	TRUE	reported	igd	0.00625818	140.052
eqtl-a-ENSG00000160213	21	45691130	rs112486838	A	T	0.240079	0.125409	0.0138942	1.78074e-19	27276	ENSG00000160213 || id:eqtl-a-ENSG00000160213	TRUE	reported	igd	0.00297793	81.4626
eqtl-a-ENSG00000160213	21	45533999	rs150895066	A	G	0.0283195	0.298393	0.0357909	7.61904e-17	24867	ENSG00000160213 || id:eqtl-a-ENSG00000160213	TRUE	reported	igd	0.00278738	69.502
eqtl-a-ENSG00000160213	21	45649640	rs7280853	T	C	0.214838	0.110856	0.0144613	1.77992e-14	26682	ENSG00000160213 || id:eqtl-a-ENSG00000160213	TRUE	reported	igd	0.00219751	58.7586
eqtl-a-ENSG00000160213	21	45192054	rs57785757	T	G	0.0283329	0.238646	0.0358145	2.67547e-11	20287	ENSG00000160213 || id:eqtl-a-ENSG00000160213	TRUE	reported	igd	0.00218385	44.3964
eqtl-a-ENSG00000160213	21	44838330	rs34487963	A	C	0.0195177	-0.279679	0.0429595	7.49549e-11	16936	ENSG00000160213 || id:eqtl-a-ENSG00000160213	TRUE	reported	igd	0.00249635	42.3789
eqtl-a-ENSG00000160213	21	45524956	rs74872321	G	A	0.0351359	0.208806	0.032277	9.85145e-11	29836	ENSG00000160213 || id:eqtl-a-ENSG00000160213	TRUE	reported	igd	0.00140072	41.8476
eqtl-a-ENSG00000160213	21	44911580	rs117125843	T	C	0.0188851	0.231575	0.043681	1.14921e-07	13865	ENSG00000160213 || id:eqtl-a-ENSG00000160213	TRUE	reported	igd	0.00202301	28.1019
eqtl-a-ENSG00000160213	10	959111	rs12264390	C	T	0.21134	-0.0727066	0.0145655	5.98191e-07	31569	ENSG00000160213 || id:eqtl-a-ENSG00000160213	TRUE	reported	igd	0.000788667	24.9155
eqtl-a-ENSG00000160213	21	45707609	rs151083841	A	G	0.016897	-0.230062	0.046138	6.15149e-07	11082	ENSG00000160213 || id:eqtl-a-ENSG00000160213	TRUE	reported	igd	0.00223862	24.8596
eqtl-a-ENSG00000160213	21	44896809	rs79140402	A	G	0.014609	0.247106	0.049562	6.17703e-07	14179	ENSG00000160213 || id:eqtl-a-ENSG00000160213	TRUE	reported	igd	0.0017501	24.8547
eqtl-a-ENSG00000164054	3	48435090	rs56298324	A	T	0.520885	0.233407	0.0117508	8.47423e-88	30932	ENSG00000164054 || id:eqtl-a-ENSG00000164054	TRUE	reported	igd	0.0125945	394.516
eqtl-a-ENSG00000164054	6	144385777	rs149110519	T	C	0.0526158	-0.23735	0.0265828	4.30626e-19	25521	ENSG00000164054 || id:eqtl-a-ENSG00000164054	TRUE	reported	igd	0.00311404	79.7155
eqtl-a-ENSG00000164054	3	48165821	rs138564363	T	C	0.0777534	-0.140168	0.0221947	2.69457e-10	22185	ENSG00000164054 || id:eqtl-a-ENSG00000164054	TRUE	reported	igd	0.00179457	39.8804
eqtl-a-ENSG00000164054	7	50370254	rs149007767	T	C	0.149708	-0.0967878	0.0166617	6.28463e-09	29863	ENSG00000164054 || id:eqtl-a-ENSG00000164054	TRUE	reported	igd	0.0011287	33.7422
eqtl-a-ENSG00000164733	8	11691142	rs11250168	T	G	0.200534	-0.545357	0.014138	1e-200	31644	ENSG00000164733 || id:eqtl-a-ENSG00000164733	TRUE	reported	igd	0.0449096	1487.85
eqtl-a-ENSG00000164733	8	11616836	rs804290	A	G	0.210123	0.314251	0.0143678	4.81948e-106	31529	ENSG00000164733 || id:eqtl-a-ENSG00000164733	TRUE	reported	igd	0.0149459	478.349
eqtl-a-ENSG00000164733	8	11721315	rs73534709	A	G	0.028708	0.616947	0.0352622	1.54241e-68	27729	ENSG00000164733 || id:eqtl-a-ENSG00000164733	TRUE	reported	igd	0.0109188	306.087
eqtl-a-ENSG00000164733	8	11639188	rs8191620	A	C	0.0329344	-0.419253	0.0331625	1.23225e-36	29098	ENSG00000164733 || id:eqtl-a-ENSG00000164733	TRUE	reported	igd	0.00546281	159.819
eqtl-a-ENSG00000164733	8	11723936	rs141111503	C	T	0.0183125	-0.552767	0.0441454	5.68722e-36	27506	ENSG00000164733 || id:eqtl-a-ENSG00000164733	TRUE	reported	igd	0.00566784	156.777
eqtl-a-ENSG00000164733	8	11702204	rs6730	A	G	0.965108	-0.403124	0.0322553	7.67538e-36	3958	ENSG00000164733 || id:eqtl-a-ENSG00000164733	TRUE	reported	igd	0.0379656	156.119
eqtl-a-ENSG00000164733	8	11537762	rs77651912	T	C	0.198916	0.149637	0.0148565	7.33162e-24	31315	ENSG00000164733 || id:eqtl-a-ENSG00000164733	TRUE	reported	igd	0.00322915	101.442
eqtl-a-ENSG00000164733	8	11700705	rs148669985	T	C	0.0276464	0.328726	0.036195	1.06611e-19	29599	ENSG00000164733 || id:eqtl-a-ENSG00000164733	TRUE	reported	igd	0.00277898	82.4787
eqtl-a-ENSG00000164733	8	11720502	rs140542070	T	C	0.0174824	-0.384111	0.0452972	2.2558e-17	27715	ENSG00000164733 || id:eqtl-a-ENSG00000164733	TRUE	reported	igd	0.0025878	71.9017
eqtl-a-ENSG00000164733	8	11470679	rs147976186	G	A	0.0214094	-0.342445	0.0410178	6.89604e-17	26661	ENSG00000164733 || id:eqtl-a-ENSG00000164733	TRUE	reported	igd	0.00260751	69.6954
eqtl-a-ENSG00000164733	8	11710703	rs1293294	A	G	0.0222845	-0.325715	0.0402282	5.64287e-16	28033	ENSG00000164733 || id:eqtl-a-ENSG00000164733	TRUE	reported	igd	0.00233308	65.5516
eqtl-a-ENSG00000164733	8	11502175	rs2252536	T	C	0.0258916	-0.273479	0.037406	2.64789e-13	30468	ENSG00000164733 || id:eqtl-a-ENSG00000164733	TRUE	reported	igd	0.0017513	53.4487
eqtl-a-ENSG00000164733	8	11871311	rs111330549	C	A	0.0383632	0.22526	0.0309291	3.26513e-13	23465	ENSG00000164733 || id:eqtl-a-ENSG00000164733	TRUE	reported	igd	0.00225545	53.0392
eqtl-a-ENSG00000164733	17	27179590	rs35033748	C	T	0.215702	0.10506	0.0144432	3.49543e-13	27284	ENSG00000164733 || id:eqtl-a-ENSG00000164733	TRUE	reported	igd	0.00193552	52.9074
eqtl-a-ENSG00000164733	17	33946107	rs225245	G	A	0.440335	-0.0865919	0.011967	4.62062e-13	31315	ENSG00000164733 || id:eqtl-a-ENSG00000164733	TRUE	reported	igd	0.00166919	52.3548
eqtl-a-ENSG00000164733	14	23589349	rs2239630	G	A	0.519173	0.0759644	0.0118951	1.6984e-10	31529	ENSG00000164733 || id:eqtl-a-ENSG00000164733	TRUE	reported	igd	0.00129185	40.7809
eqtl-a-ENSG00000164733	8	11848461	rs79433440	C	T	0.0228148	-0.243944	0.0398081	8.88792e-10	15463	ENSG00000164733 || id:eqtl-a-ENSG00000164733	TRUE	reported	igd	0.00242265	37.5475
eqtl-a-ENSG00000167468	19	1095514	rs1046040	A	G	0.22139	0.636037	0.0132981	1e-200	23692	ENSG00000167468 || id:eqtl-a-ENSG00000167468	TRUE	reported	igd	0.0880547	2287.44
eqtl-a-ENSG00000167468	19	1112943	rs7249065	C	G	0.0491051	-0.815183	0.0266749	1e-200	20226	ENSG00000167468 || id:eqtl-a-ENSG00000167468	TRUE	reported	igd	0.0441358	933.817
eqtl-a-ENSG00000167468	19	1122201	rs62131221	A	G	0.167157	0.447303	0.0155008	4.15911e-183	20143	ENSG00000167468 || id:eqtl-a-ENSG00000167468	TRUE	reported	igd	0.0396989	832.63
eqtl-a-ENSG00000167468	19	1092530	rs10426326	C	T	0.713702	-0.264037	0.0129778	5.12035e-92	17589	ENSG00000167468 || id:eqtl-a-ENSG00000167468	TRUE	reported	igd	0.0229924	413.883
eqtl-a-ENSG00000167468	19	1068652	rs117640500	A	G	0.0198059	-0.787499	0.0421987	1.01251e-77	18985	ENSG00000167468 || id:eqtl-a-ENSG00000167468	TRUE	reported	igd	0.0180134	348.222
eqtl-a-ENSG00000167468	19	1098698	rs76721557	T	C	0.0294527	-0.397102	0.0350434	9.13061e-30	17780	ENSG00000167468 || id:eqtl-a-ENSG00000167468	TRUE	reported	igd	0.00717026	128.393
eqtl-a-ENSG00000167468	19	1191854	rs4807004	G	A	0.823744	-0.14741	0.0155705	2.87475e-21	21476	ENSG00000167468 || id:eqtl-a-ENSG00000167468	TRUE	reported	igd	0.00415611	89.6207
eqtl-a-ENSG00000167468	19	1248348	rs112363642	A	G	0.214243	-0.130772	0.0144642	1.54953e-19	16670	ENSG00000167468 || id:eqtl-a-ENSG00000167468	TRUE	reported	igd	0.00487956	81.7313
eqtl-a-ENSG00000167468	19	1093979	rs4921	A	C	0.0171313	-0.381893	0.0457543	7.01294e-17	16983	ENSG00000167468 || id:eqtl-a-ENSG00000167468	TRUE	reported	igd	0.00408533	69.6576
eqtl-a-ENSG00000167468	19	1183786	rs112660967	A	G	0.0227498	-0.329123	0.0398203	1.39219e-16	14152	ENSG00000167468 || id:eqtl-a-ENSG00000167468	TRUE	reported	igd	0.00480395	68.304
eqtl-a-ENSG00000167468	19	1043864	rs4622634	C	G	0.413442	0.098469	0.0120575	3.17761e-16	19435	ENSG00000167468 || id:eqtl-a-ENSG00000167468	TRUE	reported	igd	0.00341989	66.6868
eqtl-a-ENSG00000167468	19	1108765	rs147525230	A	G	0.0280706	-0.286786	0.0359521	1.49934e-15	16243	ENSG00000167468 || id:eqtl-a-ENSG00000167468	TRUE	reported	igd	0.00390214	63.623
eqtl-a-ENSG00000167468	19	1088934	rs10405108	G	A	0.926554	0.159825	0.0227755	2.25736e-12	18667	ENSG00000167468 || id:eqtl-a-ENSG00000167468	TRUE	reported	igd	0.00263109	49.2388
eqtl-a-ENSG00000167468	19	1212183	rs143149298	T	C	0.0198758	0.293585	0.0425708	5.33335e-12	6440	ENSG00000167468 || id:eqtl-a-ENSG00000167468	TRUE	reported	igd	0.00733099	47.5455
eqtl-a-ENSG00000167468	12	54685880	rs35979828	T	C	0.0571059	-0.160834	0.0256134	3.39883e-10	29622	ENSG00000167468 || id:eqtl-a-ENSG00000167468	TRUE	reported	igd	0.00132932	39.4268
eqtl-a-ENSG00000167468	12	54698408	rs79755767	A	G	0.0977363	-0.12527	0.0200147	3.87454e-10	30530	ENSG00000167468 || id:eqtl-a-ENSG00000167468	TRUE	reported	igd	0.00128148	39.1713
eqtl-a-ENSG00000167468	3	56849749	rs1354034	C	T	0.618137	0.0651384	0.0122381	1.02289e-07	31470	ENSG00000167468 || id:eqtl-a-ENSG00000167468	TRUE	reported	igd	0.000899412	28.3282
eqtl-a-ENSG00000167779	12	53462596	rs11170393	G	A	0.0865107	0.253914	0.0210637	1.834e-33	31355	ENSG00000167779 || id:eqtl-a-ENSG00000167779	TRUE	reported	igd	0.00461306	145.304
eqtl-a-ENSG00000167779	15	80260014	rs8026803	C	T	0.247924	-0.0751268	0.0137688	4.85881e-08	31684	ENSG00000167779 || id:eqtl-a-ENSG00000167779	TRUE	reported	igd	0.000938749	29.7694
eqtl-a-ENSG00000167779	12	53439609	rs10747657	A	G	0.852454	0.0905214	0.0167648	6.67898e-08	31355	ENSG00000167779 || id:eqtl-a-ENSG00000167779	TRUE	reported	igd	0.000928956	29.1527
eqtl-a-ENSG00000184500	3	56849749	rs1354034	C	T	0.618137	0.378473	0.0118289	1e-200	14263	ENSG00000184500 || id:eqtl-a-ENSG00000184500	TRUE	reported	igd	0.0669679	1023.58
eqtl-a-ENSG00000184500	3	93584473	rs9290469	C	T	0.819967	0.256147	0.0153399	1.35083e-62	14263	ENSG00000184500 || id:eqtl-a-ENSG00000184500	TRUE	reported	igd	0.0191741	278.787
eqtl-a-ENSG00000184500	11	243268	rs505404	G	T	0.222031	0.155375	0.0142606	1.21227e-27	14263	ENSG00000184500 || id:eqtl-a-ENSG00000184500	TRUE	reported	igd	0.00825422	118.693
eqtl-a-ENSG00000184500	1	118153977	rs826415	G	T	0.308498	0.120809	0.0128459	5.23239e-21	14263	ENSG00000184500 || id:eqtl-a-ENSG00000184500	TRUE	reported	igd	0.00616274	88.4318
eqtl-a-ENSG00000184500	10	65162153	rs7896783	A	G	0.488519	0.0902656	0.0118824	3.04509e-14	14263	ENSG00000184500 || id:eqtl-a-ENSG00000184500	TRUE	reported	igd	0.00402969	57.6999
eqtl-a-ENSG00000184500	12	122216910	rs11553699	G	A	0.10963	0.143233	0.0190118	4.92833e-14	13438	ENSG00000184500 || id:eqtl-a-ENSG00000184500	TRUE	reported	igd	0.00420605	56.7512
eqtl-a-ENSG00000184500	3	56950055	rs17825630	A	G	0.108121	0.123351	0.0191381	1.15449e-10	14263	ENSG00000184500 || id:eqtl-a-ENSG00000184500	TRUE	reported	igd	0.00290411	41.5362
eqtl-a-ENSG00000184500	16	88556880	rs10852622	G	A	0.293204	0.0727143	0.0130598	2.58268e-08	10844	ENSG00000184500 || id:eqtl-a-ENSG00000184500	TRUE	reported	igd	0.00285061	30.9946
eqtl-a-ENSG00000184500	3	93903459	rs73161420	A	C	0.0534936	0.141667	0.0264235	8.25791e-08	9682	ENSG00000184500 || id:eqtl-a-ENSG00000184500	TRUE	reported	igd	0.00296008	28.7387
eqtl-a-ENSG00000184500	9	99192919	rs10820606	C	A	0.236914	0.0708182	0.0139852	4.11405e-07	9184	ENSG00000184500 || id:eqtl-a-ENSG00000184500	TRUE	reported	igd	0.00278426	25.6364
eqtl-a-ENSG00000184500	3	93645967	rs13089004	T	A	0.109586	0.0957733	0.0190363	4.87933e-07	14255	ENSG00000184500 || id:eqtl-a-ENSG00000184500	TRUE	reported	igd	0.0017725	25.3083
eqtl-a-ENSG00000197956	1	153508996	rs2480695	G	T	0.090771	-0.222878	0.0206323	3.35351e-27	29995	ENSG00000197956 || id:eqtl-a-ENSG00000197956	TRUE	reported	igd	0.00387529	116.684
eqtl-a-ENSG00000197956	6	144385777	rs149110519	T	C	0.0526158	0.165608	0.0266213	4.94629e-10	24986	ENSG00000197956 || id:eqtl-a-ENSG00000197956	TRUE	reported	igd	0.00154645	38.6963
eqtl-a-ENSG00000197956	1	153929365	rs12117078	C	G	0.105942	-0.0984771	0.019321	3.4508e-07	27485	ENSG00000197956 || id:eqtl-a-ENSG00000197956	TRUE	reported	igd	0.00094429	25.9764
eqtl-a-ENSG00000197956	4	38684201	rs6531656	T	C	0.838486	0.0806292	0.0161588	6.04422e-07	30820	ENSG00000197956 || id:eqtl-a-ENSG00000197956	TRUE	reported	igd	0.000807204	24.8965
