# Supplementary material for: Integrating multi-omics and machine learning to unravel mechanisms of lymph node metastasis in papillary carcinoma with and without thyroiditis
Source: Front Immunol. 2026 Feb 18;17:1708330. doi: 10.3389/fimmu.2026.1708330 (PMC12957244; doi:10.3389/fimmu.2026.1708330)
Supplement: Supplementary file 11 [file Table7.xlsx]

## Sheet: 03_heterogeneity
Table S4 The results of heterogeneity test in MR analysis
id.exposure	id.outcome	outcome	exposure	method	Q	Q_df	Q_pval
eqtl-a-ENSG00000128245	ebi-a-GCST90018929	Thyroid cancer || id:ebi-a-GCST90018929	ENSG00000128245 || id:eqtl-a-ENSG00000128245	MR Egger	18.1433	16	0.315576
eqtl-a-ENSG00000128245	ebi-a-GCST90018929	Thyroid cancer || id:ebi-a-GCST90018929	ENSG00000128245 || id:eqtl-a-ENSG00000128245	Inverse variance weighted	18.8167	17	0.339156
eqtl-a-ENSG00000138413	ebi-a-GCST90018929	Thyroid cancer || id:ebi-a-GCST90018929	ENSG00000138413 || id:eqtl-a-ENSG00000138413	MR Egger	0	1	1
eqtl-a-ENSG00000138413	ebi-a-GCST90018929	Thyroid cancer || id:ebi-a-GCST90018929	ENSG00000138413 || id:eqtl-a-ENSG00000138413	Inverse variance weighted	0.214088	2	0.898486
eqtl-a-ENSG00000145730	ebi-a-GCST90018929	Thyroid cancer || id:ebi-a-GCST90018929	ENSG00000145730 || id:eqtl-a-ENSG00000145730	MR Egger	27.9017	33	0.718999
eqtl-a-ENSG00000145730	ebi-a-GCST90018929	Thyroid cancer || id:ebi-a-GCST90018929	ENSG00000145730 || id:eqtl-a-ENSG00000145730	Inverse variance weighted	28.7386	34	0.723156
eqtl-a-ENSG00000146592	ebi-a-GCST90018929	Thyroid cancer || id:ebi-a-GCST90018929	ENSG00000146592 || id:eqtl-a-ENSG00000146592	MR Egger	16.7703	23	0.820368
eqtl-a-ENSG00000146592	ebi-a-GCST90018929	Thyroid cancer || id:ebi-a-GCST90018929	ENSG00000146592 || id:eqtl-a-ENSG00000146592	Inverse variance weighted	17.3449	24	0.833584
eqtl-a-ENSG00000146674	ebi-a-GCST90018929	Thyroid cancer || id:ebi-a-GCST90018929	ENSG00000146674 || id:eqtl-a-ENSG00000146674	MR Egger	6.94428	9	0.642921
eqtl-a-ENSG00000146674	ebi-a-GCST90018929	Thyroid cancer || id:ebi-a-GCST90018929	ENSG00000146674 || id:eqtl-a-ENSG00000146674	Inverse variance weighted	7.94805	10	0.633912
eqtl-a-ENSG00000160213	ebi-a-GCST90018929	Thyroid cancer || id:ebi-a-GCST90018929	ENSG00000160213 || id:eqtl-a-ENSG00000160213	MR Egger	17.4655	20	0.622576
eqtl-a-ENSG00000160213	ebi-a-GCST90018929	Thyroid cancer || id:ebi-a-GCST90018929	ENSG00000160213 || id:eqtl-a-ENSG00000160213	Inverse variance weighted	17.8921	21	0.655823
eqtl-a-ENSG00000164054	ebi-a-GCST90018929	Thyroid cancer || id:ebi-a-GCST90018929	ENSG00000164054 || id:eqtl-a-ENSG00000164054	MR Egger	1.16465	4	0.883883
eqtl-a-ENSG00000164054	ebi-a-GCST90018929	Thyroid cancer || id:ebi-a-GCST90018929	ENSG00000164054 || id:eqtl-a-ENSG00000164054	Inverse variance weighted	3.98977	5	0.550889
eqtl-a-ENSG00000164733	ebi-a-GCST90018929	Thyroid cancer || id:ebi-a-GCST90018929	ENSG00000164733 || id:eqtl-a-ENSG00000164733	MR Egger	22.0748	14	0.0770896
eqtl-a-ENSG00000164733	ebi-a-GCST90018929	Thyroid cancer || id:ebi-a-GCST90018929	ENSG00000164733 || id:eqtl-a-ENSG00000164733	Inverse variance weighted	22.5404	15	0.0943986
eqtl-a-ENSG00000167468	ebi-a-GCST90018929	Thyroid cancer || id:ebi-a-GCST90018929	ENSG00000167468 || id:eqtl-a-ENSG00000167468	MR Egger	9.18033	16	0.905802
eqtl-a-ENSG00000167468	ebi-a-GCST90018929	Thyroid cancer || id:ebi-a-GCST90018929	ENSG00000167468 || id:eqtl-a-ENSG00000167468	Inverse variance weighted	9.20085	17	0.933749
eqtl-a-ENSG00000167779	ebi-a-GCST90018929	Thyroid cancer || id:ebi-a-GCST90018929	ENSG00000167779 || id:eqtl-a-ENSG00000167779	MR Egger	0.483488	1	0.486847
eqtl-a-ENSG00000167779	ebi-a-GCST90018929	Thyroid cancer || id:ebi-a-GCST90018929	ENSG00000167779 || id:eqtl-a-ENSG00000167779	Inverse variance weighted	0.897413	2	0.638453
eqtl-a-ENSG00000184500	ebi-a-GCST90018929	Thyroid cancer || id:ebi-a-GCST90018929	ENSG00000184500 || id:eqtl-a-ENSG00000184500	MR Egger	7.0566	12	0.85385
eqtl-a-ENSG00000184500	ebi-a-GCST90018929	Thyroid cancer || id:ebi-a-GCST90018929	ENSG00000184500 || id:eqtl-a-ENSG00000184500	Inverse variance weighted	7.05975	13	0.899046
eqtl-a-ENSG00000197956	ebi-a-GCST90018929	Thyroid cancer || id:ebi-a-GCST90018929	ENSG00000197956 || id:eqtl-a-ENSG00000197956	MR Egger	3.09909	4	0.541382
eqtl-a-ENSG00000197956	ebi-a-GCST90018929	Thyroid cancer || id:ebi-a-GCST90018929	ENSG00000197956 || id:eqtl-a-ENSG00000197956	Inverse variance weighted	3.65492	5	0.600086
