# Supplementary material for: Integrating multi-omics and machine learning to unravel mechanisms of lymph node metastasis in papillary carcinoma with and without thyroiditis
Source: Front Immunol. 2026 Feb 18;17:1708330. doi: 10.3389/fimmu.2026.1708330 (PMC12957244; doi:10.3389/fimmu.2026.1708330)
Supplement: Supplementary file 12 [file Table8.xlsx]

## Sheet: 04_pleiotropy
Table S5 The results of pleiotropy test in MR analysis
id.exposure	id.outcome	outcome	exposure	egger_intercept	se	pval	original_gene
eqtl-a-ENSG00000128245	ebi-a-GCST90018929	Thyroid cancer || id:ebi-a-GCST90018929	ENSG00000128245 || id:eqtl-a-ENSG00000128245	0.0189211	0.0245528	0.452156	YWHAH
eqtl-a-ENSG00000138413	ebi-a-GCST90018929	Thyroid cancer || id:ebi-a-GCST90018929	ENSG00000138413 || id:eqtl-a-ENSG00000138413	-0.0347075	NA	NA	IDH1
eqtl-a-ENSG00000145730	ebi-a-GCST90018929	Thyroid cancer || id:ebi-a-GCST90018929	ENSG00000145730 || id:eqtl-a-ENSG00000145730	-0.0199808	0.0218411	0.366918	PAM
eqtl-a-ENSG00000146592	ebi-a-GCST90018929	Thyroid cancer || id:ebi-a-GCST90018929	ENSG00000146592 || id:eqtl-a-ENSG00000146592	0.0165346	0.0218129	0.456136	CREB5
eqtl-a-ENSG00000146674	ebi-a-GCST90018929	Thyroid cancer || id:ebi-a-GCST90018929	ENSG00000146674 || id:eqtl-a-ENSG00000146674	0.0345084	0.0344436	0.342575	IGFBP3
eqtl-a-ENSG00000160213	ebi-a-GCST90018929	Thyroid cancer || id:ebi-a-GCST90018929	ENSG00000160213 || id:eqtl-a-ENSG00000160213	0.02012	0.0308039	0.521088	CSTB
eqtl-a-ENSG00000164054	ebi-a-GCST90018929	Thyroid cancer || id:ebi-a-GCST90018929	ENSG00000164054 || id:eqtl-a-ENSG00000164054	-0.135289	0.0804905	0.168095	SHISA5
eqtl-a-ENSG00000164733	ebi-a-GCST90018929	Thyroid cancer || id:ebi-a-GCST90018929	ENSG00000164733 || id:eqtl-a-ENSG00000164733	0.0184291	0.0339175	0.595434	CTSB
eqtl-a-ENSG00000167468	ebi-a-GCST90018929	Thyroid cancer || id:ebi-a-GCST90018929	ENSG00000167468 || id:eqtl-a-ENSG00000167468	-0.00306711	0.0214119	0.887887	GPX4
eqtl-a-ENSG00000167779	ebi-a-GCST90018929	Thyroid cancer || id:ebi-a-GCST90018929	ENSG00000167779 || id:eqtl-a-ENSG00000167779	0.0362568	0.0563545	0.636044	IGFBP6
eqtl-a-ENSG00000184500	ebi-a-GCST90018929	Thyroid cancer || id:ebi-a-GCST90018929	ENSG00000184500 || id:eqtl-a-ENSG00000184500	-0.00143235	0.0255566	0.956228	PROS1
eqtl-a-ENSG00000197956	ebi-a-GCST90018929	Thyroid cancer || id:ebi-a-GCST90018929	ENSG00000197956 || id:eqtl-a-ENSG00000197956	0.0576584	0.0773374	0.497369	S100A6
