# Supplementary material for: Integrating multi-omics and machine learning to unravel mechanisms of lymph node metastasis in papillary carcinoma with and without thyroiditis
Source: Front Immunol. 2026 Feb 18;17:1708330. doi: 10.3389/fimmu.2026.1708330 (PMC12957244; doi:10.3389/fimmu.2026.1708330)
Supplement: Supplementary file 13 [file Table9.xlsx]

## Sheet: 05_Steiger
Table S6 The results of Steiger test in MR analysis
id.exposure	id.outcome	exposure	outcome	snp_r2.exposure	snp_r2.outcome	correct_causal_direction	steiger_pval	original_gene
eqtl-a-ENSG00000096060	ebi-a-GCST90018929	ENSG00000096060 || id:eqtl-a-ENSG00000096060	Thyroid cancer || id:ebi-a-GCST90018929	0.000859356	2.66073e-07	TRUE	8.10092e-07	FKBP5
eqtl-a-ENSG00000113083	ebi-a-GCST90018929	ENSG00000113083 || id:eqtl-a-ENSG00000113083	Thyroid cancer || id:ebi-a-GCST90018929	0.00150686	8.38139e-09	TRUE	4.31723e-11	LOX
eqtl-a-ENSG00000128245	ebi-a-GCST90018929	ENSG00000128245 || id:eqtl-a-ENSG00000128245	Thyroid cancer || id:ebi-a-GCST90018929	0.0866013	3.82383e-05	TRUE	0	YWHAH
eqtl-a-ENSG00000138413	ebi-a-GCST90018929	ENSG00000138413 || id:eqtl-a-ENSG00000138413	Thyroid cancer || id:ebi-a-GCST90018929	0.0278142	6.61317e-06	TRUE	2.04544e-80	IDH1
eqtl-a-ENSG00000145730	ebi-a-GCST90018929	ENSG00000145730 || id:eqtl-a-ENSG00000145730	Thyroid cancer || id:ebi-a-GCST90018929	0.306161	6.01788e-05	TRUE	0	PAM
eqtl-a-ENSG00000146592	ebi-a-GCST90018929	ENSG00000146592 || id:eqtl-a-ENSG00000146592	Thyroid cancer || id:ebi-a-GCST90018929	0.112668	3.80011e-05	TRUE	0	CREB5
eqtl-a-ENSG00000146674	ebi-a-GCST90018929	ENSG00000146674 || id:eqtl-a-ENSG00000146674	Thyroid cancer || id:ebi-a-GCST90018929	0.0563488	1.86175e-05	TRUE	0	IGFBP3
eqtl-a-ENSG00000160213	ebi-a-GCST90018929	ENSG00000160213 || id:eqtl-a-ENSG00000160213	Thyroid cancer || id:ebi-a-GCST90018929	0.187357	4.36203e-05	TRUE	0	CSTB
eqtl-a-ENSG00000164054	ebi-a-GCST90018929	ENSG00000164054 || id:eqtl-a-ENSG00000164054	Thyroid cancer || id:ebi-a-GCST90018929	0.0260884	8.44089e-06	TRUE	7.27638e-145	SHISA5
eqtl-a-ENSG00000164733	ebi-a-GCST90018929	ENSG00000164733 || id:eqtl-a-ENSG00000164733	Thyroid cancer || id:ebi-a-GCST90018929	0.127527	4.67378e-05	TRUE	0	CTSB
eqtl-a-ENSG00000167468	ebi-a-GCST90018929	ENSG00000167468 || id:eqtl-a-ENSG00000167468	Thyroid cancer || id:ebi-a-GCST90018929	0.21087	2.23033e-05	TRUE	0	GPX4
eqtl-a-ENSG00000167779	ebi-a-GCST90018929	ENSG00000167779 || id:eqtl-a-ENSG00000167779	Thyroid cancer || id:ebi-a-GCST90018929	0.0064929	6.24971e-06	TRUE	2.81613e-41	IGFBP6
eqtl-a-ENSG00000184500	ebi-a-GCST90018929	ENSG00000184500 || id:eqtl-a-ENSG00000184500	Thyroid cancer || id:ebi-a-GCST90018929	0.19202	1.64063e-05	TRUE	0	PROS1
eqtl-a-ENSG00000197956	ebi-a-GCST90018929	ENSG00000197956 || id:eqtl-a-ENSG00000197956	Thyroid cancer || id:ebi-a-GCST90018929	0.0102789	1.09711e-05	TRUE	2.96323e-56	S100A6
